# Supplementary material for: ﻿Notes on Strobilanthes (Acanthaceae) with capitate inflorescences in Thailand
Source: PhytoKeys. 2024 Jul 9;244:89–126. doi: 10.3897/phytokeys.244.124260 (PMC11252561; doi:10.3897/phytokeys.244.124260)
Supplement: XML Treatment for Strobilanthes aprica [file phytokeys.244.124260-treatment1.xml]

<!DOCTYPE tp:taxon-treatment
  PUBLIC "-//TaxonX//DTD Taxonomic Treatment Publishing DTD v0 20100105//EN" "tax-treatment-NSO.dtd">
<tp:taxon-treatment xmlns:tp="http://www.plazi.org/taxpub"><tp:treatment-meta><kwd-group><label>Taxon classification</label><kwd>
                <named-content content-type="kingdom">Plantae</named-content>
              </kwd><kwd>
                <named-content content-type="order">Lamiales</named-content>
              </kwd><kwd>
                <named-content content-type="family">Acanthaceae</named-content>
              </kwd></kwd-group><mixed-citation publication-type="journal"><person-group><name><surname>Kladwong</surname><given-names>Pornchai</given-names></name><name><surname>Chantaranothai</surname><given-names>Pranom</given-names></name></person-group><article-title>﻿Notes on <italic><tp:taxon-name><tp:taxon-name-part taxon-name-part-type="genus" reg="Strobilanthes">Strobilanthes</tp:taxon-name-part></tp:taxon-name></italic> (<tp:taxon-name><tp:taxon-name-part taxon-name-part-type="family">Acanthaceae</tp:taxon-name-part></tp:taxon-name>) with capitate inflorescences in Thailand</article-title><source>PhytoKeys</source><day>09</day><month>07</month><year>2024</year><volume>244</volume><fpage>89</fpage><lpage>126</lpage><pub-id pub-id-type="doi">10.3897/phytokeys.244.124260</pub-id></mixed-citation></tp:treatment-meta><tp:nomenclature><label>﻿1.</label><tp:taxon-name>
              <object-id xmlns:xlink="http://www.w3.org/1999/xlink" content-type="arpha" xlink:type="simple">CDB2D128-ABAB-516E-A914-868128437B15</object-id>
              <tp:taxon-name-part taxon-name-part-type="genus" reg="Strobilanthes">Strobilanthes</tp:taxon-name-part>
              <tp:taxon-name-part taxon-name-part-type="species" reg="aprica">aprica</tp:taxon-name-part>
            </tp:taxon-name><tp:taxon-authority>(Hance) T.Anderson ex Benth., Fl. Hongk. 262. 1861.</tp:taxon-authority><xref ref-type="fig" rid="F10">Fig. 10A</xref><tp:nomenclature-citation-list><tp:nomenclature-citation><tp:taxon-name>
                  <tp:taxon-name-part taxon-name-part-type="genus" reg="Gutzlaffia">Gutzlaffia</tp:taxon-name-part>
                  <tp:taxon-name-part taxon-name-part-type="species" reg="aprica">aprica</tp:taxon-name-part>
                </tp:taxon-name><comment>
                  Hance, Hooker’s J. Bot. Kew Gard. Misc. 1: 142. 1849. Type: China, Hong Kong, <italic>Hance 536</italic> (lectotype CAL [CAL0000019794 image!] designated by <xref ref-type="bibr" rid="B1">Albertson and Wood 2012</xref>, pg. 50; isolectotype GH [GH00387581 image!]).</comment></tp:nomenclature-citation><tp:nomenclature-citation><tp:taxon-name>
                  <tp:taxon-name-part taxon-name-part-type="genus" reg="Strobilanthes">Strobilanthes</tp:taxon-name-part>
                  <tp:taxon-name-part taxon-name-part-type="species" reg="aprica">aprica</tp:taxon-name-part>
                  <tp:taxon-name-part taxon-name-part-type="infraspecific-rank">var.</tp:taxon-name-part>
                  <tp:taxon-name-part taxon-name-part-type="variety" reg="glabra">glabra</tp:taxon-name-part>
                </tp:taxon-name><comment>J.B.Imlay, Bull. Misc. Inform. Kew 1939(3): 116. 1939. Type: Thailand, Lamphun [Lampun]; Mae Kaw, 9 Sept 1924, <italic>Winit 1231</italic> (holotype ABD [ABDUH:2/885 image!]; isotypes BK [257642!], BKF [SN001358!]).</comment></tp:nomenclature-citation><tp:nomenclature-citation><tp:taxon-name>
                  <tp:taxon-name-part taxon-name-part-type="genus" reg="Gutzlaffia">Gutzlaffia</tp:taxon-name-part>
                  <tp:taxon-name-part taxon-name-part-type="species" reg="pedunculata">pedunculata</tp:taxon-name-part>
                </tp:taxon-name><comment>Craib, Bull. Misc. Inform. Kew 1911(10): 436. 1911. Type: Thailand, Chiang Mai, Doi Suthep [Doi Sootep], 25 Sept 1910, <italic>Kerr 1430</italic> (lectotype K [K001514863!] designated here; isolectotypes BM [BM000796839!], C [C10005192 image!], K [K001514864!], L [L2832219!], P [P00719397 image!]).</comment></tp:nomenclature-citation><tp:nomenclature-citation><tp:taxon-name>
                  <tp:taxon-name-part taxon-name-part-type="genus" reg="Strobilanthes">Strobilanthes</tp:taxon-name-part>
                  <tp:taxon-name-part taxon-name-part-type="species" reg="aprica">aprica</tp:taxon-name-part>
                  <tp:taxon-name-part taxon-name-part-type="infraspecific-rank">var.</tp:taxon-name-part>
                  <tp:taxon-name-part taxon-name-part-type="variety" reg="pedunculosa">pedunculosa</tp:taxon-name-part>
                </tp:taxon-name><comment>(Craib) Benoist in Lecomte et al., Fl. Indo-Chine 4: 666. 1935. Type: Based on <tp:taxon-name><tp:taxon-name-part taxon-name-part-type="genus" reg="Gutzlaffia">Gutzlaffia</tp:taxon-name-part><tp:taxon-name-part taxon-name-part-type="species" reg="pedunculata">pedunculata</tp:taxon-name-part></tp:taxon-name> Craib</comment></tp:nomenclature-citation></tp:nomenclature-citation-list></tp:nomenclature><tp:treatment-sec sec-type="material" id="SECID0EVGBG"><title>Type.</title><p>Based on <italic><tp:taxon-name><tp:taxon-name-part taxon-name-part-type="genus" reg="Gutzlaffia">Gutzlaffia</tp:taxon-name-part><tp:taxon-name-part taxon-name-part-type="species" reg="aprica">aprica</tp:taxon-name-part></tp:taxon-name></italic> Hance</p></tp:treatment-sec><tp:treatment-sec sec-type="distribution" id="SECID0EGHBG"><title>Distribution.</title><p>Myanmar, China, Taiwan, Thailand, Laos, Vietnam, Cambodia.</p></tp:treatment-sec><tp:treatment-sec sec-type="ecology" id="SECID0ELHBG"><title>Ecology.</title><p>On open limestone hill or in open pine forest, open dipterocarp forest, open evergreen forest and open sandy grassland; 240–1,975 m alt, flowering and fruiting from August to April.</p></tp:treatment-sec><tp:treatment-sec sec-type="material" id="SECID0EQHBG"><title>Selected specimens examined.</title><p>Thailand, Northern: <bold>Mae Hong Son</bold>, Khun Yuam, 650 m alt., 14 Jan 1988, <italic>Santisuk 6671</italic> (BKF); ibid., Mae La Noi, 430 m alt., 27 Dec 1965, <italic>Hennipman 3494</italic> (BKF); <bold>Chiang Mai</bold>, Doi Chiang Dao WS, 21 Dec 1931, <italic>Put 4460</italic> (BK, BM, K); ibid., Doi Pui, Huai Hee, 1,600 m alt., 22 Oct 2000, <italic>Suksathan 2815</italic> (QBG); ibid., 15 Oct 2019, Kiw Lom, <italic>Kladwong 495</italic> (KKU) &amp; <italic>496</italic> (KKU); ibid., Doi Suthep NP, 25 Sept 1910, <italic>Kerr 1430</italic> (BM, K, L, P); ibid., 1,500 m alt., 11 Nov 1973, <italic>Smitinand 11844</italic> (BKF); ibid., 850 m alt., 1 Oct 1985, <italic>Sørensen</italic> et al. <italic>5378</italic> (BKF, E); ibid., 450 m alt., 12 Dec 1907, <italic>Maxwell 87-1586</italic> (AAU, BKF); <bold>Lamphun</bold>, Mae Kaw, 430 m alt., 9 Sept 1924, <italic>Winit 1231</italic> (ABD, BK, BKF); <bold>Lampang</bold>, Pa Tat, Pe Tra, 360 m alt., 13 Dec 1926, <italic>Winit 1815</italic> (AAU, BK, BKF); <bold>Tak</bold>, Tha Song Yang, Khao Hua Mot Noi, 5 km before Ban Tha Song Yang, 160 m alt., 23 Dec 2010, <italic>Suksathan</italic> et al. <italic>5375</italic> (L). North-eastern: <bold>Phetchabun</bold>, Nam Nao NP, Pha Daeng Cliff, 900–959 m alt., 26 Dec 1982, <italic>Koyama</italic> et al. <italic>31730</italic> (BKF, KYO); <bold>Loei</bold>, Phu Kradueng NP, 15 Aug 1946, <italic>Din 189</italic> (BKF); ibid., 1,300 m alt., 10 Nov 1976, <italic>Smitinand 12221</italic> (BKF). South-western: <bold>Kanchanaburi</bold>, Khao Meng, 14 Apr 1965, <italic>Chantanamuck 1061</italic> (BK).</p></tp:treatment-sec><tp:treatment-sec sec-type="Preliminary conservation status assessment" id="SECID0EOJBG"><title>Preliminary conservation status assessment.</title><p>This species has an Extent of Occurrence (<abbrev xmlns:xlink="http://www.w3.org/1999/xlink" xlink:title="Extent of Occurrence" id="ABBRID0EUJBG" xlink:type="simple">EOO</abbrev>) of 121,951.239 km<sup>2</sup> and an Area of Occupancy (<abbrev xmlns:xlink="http://www.w3.org/1999/xlink" xlink:title="Area of Occupancy" id="ABBRID0E1JBG" xlink:type="simple">AOO</abbrev>) of 56.000 km<sup>2</sup> and is assessed as Least Concern (<abbrev xmlns:xlink="http://www.w3.org/1999/xlink" xlink:title="Least Concern" id="ABBRID0EAKBG" xlink:type="simple">LC</abbrev>) following <xref ref-type="bibr" rid="B29">IUCN (2022)</xref>.</p></tp:treatment-sec><tp:treatment-sec sec-type="notes" id="SECID0EIKBG"><title>Notes.</title><p><italic><tp:taxon-name><tp:taxon-name-part taxon-name-part-type="genus" reg="Strobilanthes">Strobilanthes</tp:taxon-name-part><tp:taxon-name-part taxon-name-part-type="species" reg="aprica">aprica</tp:taxon-name-part></tp:taxon-name></italic> is similar to <italic><tp:taxon-name><tp:taxon-name-part taxon-name-part-type="genus" reg="Strobilanthes">S.</tp:taxon-name-part><tp:taxon-name-part taxon-name-part-type="species" reg="graminea">graminea</tp:taxon-name-part></tp:taxon-name></italic> J.B.Imlay in having a gibbose and curved corolla, glabrous or subglabrous outside and 2 exserted stamens. It can be distinguished based on elliptic or oblong-elliptic to lanceolate leaf and hairy bract and bracteole vs. oblong-linear leaf and glabrous bracteole in <italic><tp:taxon-name><tp:taxon-name-part taxon-name-part-type="genus" reg="Strobilanthes">S.</tp:taxon-name-part><tp:taxon-name-part taxon-name-part-type="species" reg="graminea">graminea</tp:taxon-name-part></tp:taxon-name></italic>. Furthermore, the capsule of <italic><tp:taxon-name><tp:taxon-name-part taxon-name-part-type="genus" reg="Strobilanthes">S.</tp:taxon-name-part><tp:taxon-name-part taxon-name-part-type="species" reg="aprica">aprica</tp:taxon-name-part></tp:taxon-name></italic> has 4 seeds vs. 8 seeds in <italic><tp:taxon-name><tp:taxon-name-part taxon-name-part-type="genus" reg="Strobilanthes">S.</tp:taxon-name-part><tp:taxon-name-part taxon-name-part-type="species" reg="graminea">graminea</tp:taxon-name-part></tp:taxon-name></italic>.</p><p><italic>Hance 536</italic> from CAL [CAL0000019794] was designated as the lectotype of <italic><tp:taxon-name><tp:taxon-name-part taxon-name-part-type="genus" reg="Gutzlaffia">Gutzlaffia</tp:taxon-name-part><tp:taxon-name-part taxon-name-part-type="species" reg="aprica">aprica</tp:taxon-name-part></tp:taxon-name></italic> by <xref ref-type="bibr" rid="B1">Albertson and Wood (2012)</xref>. On examination, we found a duplicate of this collection deposited at GH [GH00387581]. The specimen has <italic>Hance</italic>’s handwriting as follows: <italic><tp:taxon-name><tp:taxon-name-part taxon-name-part-type="genus" reg="Gutzlaffia">Gutzlaffia</tp:taxon-name-part><tp:taxon-name-part taxon-name-part-type="species" reg="aprica">aprica</tp:taxon-name-part></tp:taxon-name></italic> Hance. This specimen has branches, leaves and inflorescences, and it is the best preserved.</p><p>The original protologue of <italic><tp:taxon-name><tp:taxon-name-part taxon-name-part-type="genus" reg="Gutzlaffia">Gutzlaffia</tp:taxon-name-part><tp:taxon-name-part taxon-name-part-type="species" reg="pedunculata">pedunculata</tp:taxon-name-part></tp:taxon-name></italic> was based on <italic>Kerr 1430</italic> (<xref ref-type="bibr" rid="B19">Craib 1911</xref>). We found that this collection has six duplicates. Two sheets are deposited at K [K001514863, K001514864] and one is housed at each of BM [BM000796839], C [C10005192], L [L2832219] and P [P00719397]. All duplicates are in good shape. We select K001514863 as the lectotype because it has more mature leaves, inflorescences and flowers.</p></tp:treatment-sec><tp:treatment-sec><!--Section generated to contain objects referenced in tp:taxon-treatment.--><fig id="F10" position="float" orientation="portrait"><object-id xmlns:xlink="http://www.w3.org/1999/xlink" content-type="doi" xlink:type="simple">10.3897/phytokeys.244.124260.figure10</object-id><object-id xmlns:xlink="http://www.w3.org/1999/xlink" content-type="arpha" xlink:type="simple">3FAA12E9-9542-5357-AD35-226B3EBDE12C</object-id><label>Figure 10.</label><caption><p>Distribution maps of <italic><tp:taxon-name><tp:taxon-name-part taxon-name-part-type="genus" reg="Strobilanthes">Strobilanthes</tp:taxon-name-part></tp:taxon-name></italic> with capitate inflorescence in Thailand <bold>A</bold><italic><tp:taxon-name><tp:taxon-name-part taxon-name-part-type="genus" reg="Strobilanthes">S.</tp:taxon-name-part><tp:taxon-name-part taxon-name-part-type="species" reg="aprica">aprica</tp:taxon-name-part></tp:taxon-name></italic> (Hance) T.Anderson, <italic><tp:taxon-name><tp:taxon-name-part taxon-name-part-type="genus" reg="Strobilanthes">S.</tp:taxon-name-part><tp:taxon-name-part taxon-name-part-type="species" reg="articulata">articulata</tp:taxon-name-part></tp:taxon-name></italic> J.B.Imlay and <italic><tp:taxon-name><tp:taxon-name-part taxon-name-part-type="genus" reg="Strobilanthes">S.</tp:taxon-name-part><tp:taxon-name-part taxon-name-part-type="species" reg="brandisii">brandisii</tp:taxon-name-part></tp:taxon-name></italic> T.Anderson <bold>B</bold><italic><tp:taxon-name><tp:taxon-name-part taxon-name-part-type="genus" reg="Strobilanthes">S.</tp:taxon-name-part><tp:taxon-name-part taxon-name-part-type="species" reg="capitata">capitata</tp:taxon-name-part></tp:taxon-name></italic> (Nees) T.Anderson, <italic><tp:taxon-name><tp:taxon-name-part taxon-name-part-type="genus" reg="Strobilanthes">S.</tp:taxon-name-part><tp:taxon-name-part taxon-name-part-type="species" reg="chiangdaoensis">chiangdaoensis</tp:taxon-name-part></tp:taxon-name></italic> Terao and <italic><tp:taxon-name><tp:taxon-name-part taxon-name-part-type="genus" reg="Strobilanthes">S.</tp:taxon-name-part><tp:taxon-name-part taxon-name-part-type="species" reg="consors">consors</tp:taxon-name-part></tp:taxon-name></italic> C.B.Clarke <bold>C</bold><italic><tp:taxon-name><tp:taxon-name-part taxon-name-part-type="genus" reg="Strobilanthes">S.</tp:taxon-name-part><tp:taxon-name-part taxon-name-part-type="species" reg="cruciata">cruciata</tp:taxon-name-part></tp:taxon-name></italic> (Bremek.) Terao, <tp:taxon-name><tp:taxon-name-part taxon-name-part-type="genus" reg="Strobilanthes">S.</tp:taxon-name-part><tp:taxon-name-part taxon-name-part-type="species" reg="dimorphotricha">dimorphotricha</tp:taxon-name-part><tp:taxon-name-part taxon-name-part-type="infraspecific-rank">subsp.</tp:taxon-name-part><tp:taxon-name-part taxon-name-part-type="subspecies" reg="rex">rex</tp:taxon-name-part></tp:taxon-name> (C.B.Clarke) J.R.I.Wood and <italic><tp:taxon-name><tp:taxon-name-part taxon-name-part-type="genus" reg="Strobilanthes">S.</tp:taxon-name-part><tp:taxon-name-part taxon-name-part-type="species" reg="echinata">echinata</tp:taxon-name-part></tp:taxon-name></italic> Nees <bold>D</bold><italic><tp:taxon-name><tp:taxon-name-part taxon-name-part-type="genus" reg="Strobilanthes">S.</tp:taxon-name-part><tp:taxon-name-part taxon-name-part-type="species" reg="erecta">erecta</tp:taxon-name-part></tp:taxon-name></italic> C.B.Clarke, <italic><tp:taxon-name><tp:taxon-name-part taxon-name-part-type="genus" reg="Strobilanthes">S.</tp:taxon-name-part><tp:taxon-name-part taxon-name-part-type="species" reg="esquirolii">esquirolii</tp:taxon-name-part></tp:taxon-name></italic> H.Lév. and <italic><tp:taxon-name><tp:taxon-name-part taxon-name-part-type="genus" reg="Strobilanthes">S.</tp:taxon-name-part><tp:taxon-name-part taxon-name-part-type="species" reg="falconeri">falconeri</tp:taxon-name-part></tp:taxon-name></italic> T.Anderson.</p></caption><graphic xmlns:xlink="http://www.w3.org/1999/xlink" xlink:href="phytokeys-244-089_article-124260__-g010.jpg" position="float" orientation="portrait" xlink:type="simple" id="oo_1087735.jpg"><uri content-type="original_file" xlink:type="simple">https://binary.pensoft.net/fig/1087735</uri></graphic></fig></tp:treatment-sec><ref-list><ref id="B1"><mixed-citation xmlns:xlink="http://www.w3.org/1999/xlink" xlink:type="simple"><person-group><name name-style="western"><surname>Albertson</surname><given-names>WD</given-names></name><name name-style="western"><surname>Wood</surname><given-names>JRI</given-names></name></person-group> (<year>2012</year>) <article-title>Forgotten types of <italic><tp:taxon-name><tp:taxon-name-part taxon-name-part-type="genus">Strobilanthes</tp:taxon-name-part></tp:taxon-name></italic> (<tp:taxon-name><tp:taxon-name-part taxon-name-part-type="family">Acanthaceae</tp:taxon-name-part></tp:taxon-name>) in the Central National Herbarium, Kolkata, India.</article-title><source>Phytotaxa</source><volume>43</volume>(<issue>1</issue>): <fpage>49</fpage>–<lpage>60</lpage>. <ext-link xlink:href="10.11646/phytotaxa.43.1.2" ext-link-type="doi" xlink:type="simple">https://doi.org/10.11646/phytotaxa.43.1.2</ext-link></mixed-citation></ref><ref id="B29"><mixed-citation xmlns:xlink="http://www.w3.org/1999/xlink" xlink:type="simple">IUCN (<year>2022</year>) Guidelines for Using the IUCN Red List Categories and Criteria. Version 15.1. Prepared by the Standards and Petitions Committee. <ext-link xlink:href="https://www.iucnredlist.org/documents/RedListGuidelines.pdf" ext-link-type="uri" xlink:type="simple">https://www.iucnredlist.org/documents/RedListGuidelines.pdf</ext-link> [Accessed 01.11.2023]</mixed-citation></ref><ref id="B19"><mixed-citation xmlns:xlink="http://www.w3.org/1999/xlink" xlink:type="simple"><person-group><name name-style="western"><surname>Craib</surname><given-names>WG</given-names></name></person-group> (<year>1911</year>) <article-title>Contributions to the flora of Siam. II. List of Siamese Plants, with Descriptions of New Species.</article-title><source>Bulletin of Miscellaneous Information Kew</source><volume>1911</volume>(<issue>10</issue>): <fpage>1</fpage>–<lpage>60</lpage>. <ext-link xlink:href="10.2307/4115077" ext-link-type="doi" xlink:type="simple">https://doi.org/10.2307/4115077</ext-link></mixed-citation></ref></ref-list></tp:taxon-treatment>
