# Supplementary material for: ﻿Notes on Strobilanthes (Acanthaceae) with capitate inflorescences in Thailand
Source: PhytoKeys. 2024 Jul 9;244:89–126. doi: 10.3897/phytokeys.244.124260 (PMC11252561; doi:10.3897/phytokeys.244.124260)
Supplement: XML Treatment for Strobilanthes brandisii [file phytokeys.244.124260-treatment3.xml]

<!DOCTYPE tp:taxon-treatment
  PUBLIC "-//TaxonX//DTD Taxonomic Treatment Publishing DTD v0 20100105//EN" "tax-treatment-NSO.dtd">
<tp:taxon-treatment xmlns:tp="http://www.plazi.org/taxpub"><tp:treatment-meta><kwd-group><label>Taxon classification</label><kwd>
                <named-content content-type="kingdom">Plantae</named-content>
              </kwd><kwd>
                <named-content content-type="order">Lamiales</named-content>
              </kwd><kwd>
                <named-content content-type="family">Acanthaceae</named-content>
              </kwd></kwd-group><mixed-citation publication-type="journal"><person-group><name><surname>Kladwong</surname><given-names>Pornchai</given-names></name><name><surname>Chantaranothai</surname><given-names>Pranom</given-names></name></person-group><article-title>﻿Notes on <italic><tp:taxon-name><tp:taxon-name-part taxon-name-part-type="genus" reg="Strobilanthes">Strobilanthes</tp:taxon-name-part></tp:taxon-name></italic> (<tp:taxon-name><tp:taxon-name-part taxon-name-part-type="family">Acanthaceae</tp:taxon-name-part></tp:taxon-name>) with capitate inflorescences in Thailand</article-title><source>PhytoKeys</source><day>09</day><month>07</month><year>2024</year><volume>244</volume><fpage>89</fpage><lpage>126</lpage><pub-id pub-id-type="doi">10.3897/phytokeys.244.124260</pub-id></mixed-citation></tp:treatment-meta><tp:nomenclature><label>﻿3.</label><tp:taxon-name>
              <object-id xmlns:xlink="http://www.w3.org/1999/xlink" content-type="arpha" xlink:type="simple">FE8DA3A4-C0C7-5847-8B6F-A2AA24C8A20B</object-id>
              <tp:taxon-name-part taxon-name-part-type="genus" reg="Strobilanthes">Strobilanthes</tp:taxon-name-part>
              <tp:taxon-name-part taxon-name-part-type="species" reg="brandisii">brandisii</tp:taxon-name-part>
            </tp:taxon-name><tp:taxon-authority>T.Anderson, J. Linn. Soc., Bot. 9: 475. 1867.</tp:taxon-authority><xref ref-type="fig" rid="F1">Figs 1</xref><xref ref-type="fig" rid="F10">, 10A</xref><tp:nomenclature-citation-list><tp:nomenclature-citation><tp:taxon-name>
                  <tp:taxon-name-part taxon-name-part-type="genus" reg="Strobilanthes">Strobilanthes</tp:taxon-name-part>
                  <tp:taxon-name-part taxon-name-part-type="species" reg="evrardii">evrardii</tp:taxon-name-part>
                  <tp:taxon-name-part taxon-name-part-type="infraspecific-rank">var.</tp:taxon-name-part>
                  <tp:taxon-name-part taxon-name-part-type="variety" reg="parviflora">parviflora</tp:taxon-name-part>
                </tp:taxon-name><comment>J.B.Imlay, Bull. Misc. Inform. Kew 1939(3): 119. 1939. Type: Thailand, Ranong, Kraburi, Klong [Klawng] Wa, 50 m alt., 24 Dec 1928, <italic>Kerr 16335</italic> (lectotype BM [BM000906338!] designated here; isolectotypes ABD [ABDUH:2/906 image!], K [K001514907!]), syn. nov.</comment></tp:nomenclature-citation></tp:nomenclature-citation-list></tp:nomenclature><tp:treatment-sec sec-type="material" id="SECID0EDVBG"><title>Type.</title><p>Myanmar, Hills of E. Tonghoo, without date, <italic>Brandis 824</italic> (lectotype CAL [CAL0000019781 image!] designated by <xref ref-type="bibr" rid="B1">Albertson and Wood 2012</xref>, pg. 54).</p><fig id="F1" position="float" orientation="portrait"><object-id xmlns:xlink="http://www.w3.org/1999/xlink" content-type="doi" xlink:type="simple">10.3897/phytokeys.244.124260.figure1</object-id><object-id xmlns:xlink="http://www.w3.org/1999/xlink" content-type="arpha" xlink:type="simple">60B2E85A-ABC8-50E9-A45C-82715A51EFD7</object-id><label>Figure 1.</label><caption><p><italic><tp:taxon-name><tp:taxon-name-part taxon-name-part-type="genus" reg="Strobilanthes">Strobilanthes</tp:taxon-name-part><tp:taxon-name-part taxon-name-part-type="species" reg="brandisii">brandisii</tp:taxon-name-part></tp:taxon-name></italic> T.Anderson <bold>A</bold> stem and leaves <bold>B</bold> inflorescences <bold>C</bold> corolla, side view <bold>D</bold> corolla and stigma.</p></caption><graphic xmlns:xlink="http://www.w3.org/1999/xlink" xlink:href="phytokeys-244-089_article-124260__-g001.jpg" position="float" orientation="portrait" xlink:type="simple" id="oo_1087726.jpg"><uri content-type="original_file" xlink:type="simple">https://binary.pensoft.net/fig/1087726</uri></graphic></fig></tp:treatment-sec><tp:treatment-sec sec-type="distribution" id="SECID0EPWBG"><title>Distribution.</title><p>Myanmar, Thailand, Laos.</p></tp:treatment-sec><tp:treatment-sec sec-type="ecology" id="SECID0EUWBG"><title>Ecology.</title><p>In partly shaded places of evergreen forest or mixed deciduous with bamboo; 10–1,531 m alt, flowering and fruiting from October to May.</p></tp:treatment-sec><tp:treatment-sec sec-type="material" id="SECID0EZWBG"><title>Selected specimens examined.</title><p>Thailand, Northern: <bold>Mae Hong Son</bold>, Mae Tala, 1,376 m alt., 28 Apr 2014, <italic>Norsaengsri 10909</italic> (QBG); <bold>Chiang Mai</bold>, Doi Suthep-Pui NP, ca. 920 m alt., 19 May 1912, <italic>Kerr 2604</italic> (BM, E); ibid., Phrao, 1,050 m alt., 5 Dec 1990, <italic>Hansen 44621</italic> (CMU); <bold>Tak</bold>, Mae Sot, Khao Phra War, 695–800 m alt., 21 Jan 1983, <italic>Koyama</italic> et al. <italic>32828</italic> (BKF, K, KYO-2 sheets, L); <bold>Phitsanulok</bold>, Phu Hin Rong Kla NP, 1,300 m alt., 14 Oct 1998, <italic>Suksathan 1306</italic> (QBG); North-eastern: <bold>Loei</bold>, Phu Kradueng NP, 1,150–1,250 m alt., 1 Nov 1984, <italic>Murata</italic> et al. <italic>42628</italic> (BKF, L); ibid., Phu Luang WS, 980–1,531 m alt., 19 Feb 1983, <italic>Koyama</italic> et al. <italic>33679</italic> (BKF, L), <italic>33686</italic> (BKF, L); ibid., 19 Nov 2019, <italic>Kladwong 503</italic> (KKU); Eastern: <bold>Nakhon Ratchasima</bold>, Khao Yai NP, 1,170 m alt., 9 Oct 1979, <italic>Shimizu</italic> et al. <italic>18097</italic> (BKF, K, KYO, L); South-western: <bold>Kanchanaburi</bold>, Si Sawat, Tham Than Lod NP, Khao Kamphaeng, 1,100–1,370 m alt., 30 Nov 1982, <italic>Koyama</italic> et al. <italic>30481</italic> (BKF, KYO); South-eastern: <bold>Chanthaburi</bold>, Khao Soi Dao, 1,100–1,400 m alt., 12 Dec 1924, <italic>Kerr 9629</italic> (BK, BM, K); <bold>Trat</bold>, Khao [Kao] Kuap, 800 m alt., 24 Dec 1919, <italic>Kerr 17792</italic> (BK, BM, K); Peninsular: <bold>Chumphon</bold>, Ban Thung [Tung] Maha, 10 m alt., 10 Jan 1927, <italic>Kerr 11363</italic> (BK, BM); ibid., Lang Suan, 800 m alt., 22 Feb 1927, <italic>Kerr 12074</italic> (BK, K); <bold>Ranong</bold>, Kraburi, Klong [Klawng] Wa, 50 m alt., 24 Dec 1928, <italic>Kerr 16335</italic> (ABD, BM, K).</p></tp:treatment-sec><tp:treatment-sec sec-type="Preliminary conservation status assessment" id="SECID0E6YBG"><title>Preliminary conservation status assessment.</title><p>This species has an Extent of Occurrence (<abbrev xmlns:xlink="http://www.w3.org/1999/xlink" xlink:title="Extent of Occurrence" id="ABBRID0EFZBG" xlink:type="simple">EOO</abbrev>) of 303,322.469 km<sup>2</sup> and an Area of Occupancy (<abbrev xmlns:xlink="http://www.w3.org/1999/xlink" xlink:title="Area of Occupancy" id="ABBRID0ELZBG" xlink:type="simple">AOO</abbrev>) of 56.000 km<sup>2</sup> and is assessed as Least Concern (<abbrev xmlns:xlink="http://www.w3.org/1999/xlink" xlink:title="Least Concern" id="ABBRID0ERZBG" xlink:type="simple">LC</abbrev>) following <xref ref-type="bibr" rid="B29">IUCN (2022)</xref>.</p></tp:treatment-sec><tp:treatment-sec sec-type="notes" id="SECID0EZZBG"><title>Notes.</title><p><italic><tp:taxon-name><tp:taxon-name-part taxon-name-part-type="genus" reg="Strobilanthes">Strobilanthes</tp:taxon-name-part><tp:taxon-name-part taxon-name-part-type="species" reg="brandisii">brandisii</tp:taxon-name-part></tp:taxon-name></italic> is similar to <italic><tp:taxon-name><tp:taxon-name-part taxon-name-part-type="genus" reg="Strobilanthes">S.</tp:taxon-name-part><tp:taxon-name-part taxon-name-part-type="species" reg="consors">consors</tp:taxon-name-part></tp:taxon-name></italic> C.B.Clarke in having decumbent habit, white sericeous obovate to oblanceolate or spathulate bracts and curved corolla. It differs in having an acute apex to the calyx lobes and linear bracts. Moreover, the bracts of <italic><tp:taxon-name><tp:taxon-name-part taxon-name-part-type="genus" reg="Strobilanthes">S.</tp:taxon-name-part><tp:taxon-name-part taxon-name-part-type="species" reg="brandisii">brandisii</tp:taxon-name-part></tp:taxon-name></italic> are flat vs. curved in <italic><tp:taxon-name><tp:taxon-name-part taxon-name-part-type="genus" reg="Strobilanthes">S.</tp:taxon-name-part><tp:taxon-name-part taxon-name-part-type="species" reg="consors">consors</tp:taxon-name-part></tp:taxon-name></italic>.</p><p><italic>Kerr 16335</italic> was mentioned as the type of <tp:taxon-name><tp:taxon-name-part taxon-name-part-type="genus" reg="Strobilanthes">S.</tp:taxon-name-part><tp:taxon-name-part taxon-name-part-type="species" reg="evrardii">evrardii</tp:taxon-name-part><tp:taxon-name-part taxon-name-part-type="infraspecific-rank">var.</tp:taxon-name-part><tp:taxon-name-part taxon-name-part-type="variety" reg="parviflora">parviflora</tp:taxon-name-part></tp:taxon-name> (<xref ref-type="bibr" rid="B27">Imlay 1939</xref>). The type has three duplicates, one at each of ABD [ABDUH:2/906], BM [BM000906338] and K [K001514907]. BM000906338 has <italic>Imlay</italic>’s handwriting as follows “<tp:taxon-name><tp:taxon-name-part taxon-name-part-type="genus" reg="Strobilanthes">Strobilanthes</tp:taxon-name-part><tp:taxon-name-part taxon-name-part-type="species" reg="evrardii">evrardii</tp:taxon-name-part><tp:taxon-name-part taxon-name-part-type="authority">R. Ben.</tp:taxon-name-part><tp:taxon-name-part taxon-name-part-type="infraspecific-rank">var.</tp:taxon-name-part><tp:taxon-name-part taxon-name-part-type="variety" reg="parviflora">parviflora</tp:taxon-name-part></tp:taxon-name> J.B.Imlay Type no. of var.”. Additionally, this specimen has a flower and the corolla length that agrees with the protologue. Therefore, the sheet BM000906338 is selected as the lectotype.</p><p>We examined the type of <tp:taxon-name><tp:taxon-name-part taxon-name-part-type="genus" reg="Strobilanthes">S.</tp:taxon-name-part><tp:taxon-name-part taxon-name-part-type="species" reg="evrardii">evrardii</tp:taxon-name-part><tp:taxon-name-part taxon-name-part-type="infraspecific-rank">var.</tp:taxon-name-part><tp:taxon-name-part taxon-name-part-type="variety" reg="parviflora">parviflora</tp:taxon-name-part></tp:taxon-name> and found it conspecific with <italic><tp:taxon-name><tp:taxon-name-part taxon-name-part-type="genus" reg="Strobilanthes">S.</tp:taxon-name-part><tp:taxon-name-part taxon-name-part-type="species" reg="brandisii">brandisii</tp:taxon-name-part></tp:taxon-name></italic>.</p></tp:treatment-sec><tp:treatment-sec><!--Section generated to contain objects referenced in tp:taxon-treatment.--><fig id="F10" position="float" orientation="portrait"><object-id xmlns:xlink="http://www.w3.org/1999/xlink" content-type="doi" xlink:type="simple">10.3897/phytokeys.244.124260.figure10</object-id><object-id xmlns:xlink="http://www.w3.org/1999/xlink" content-type="arpha" xlink:type="simple">3FAA12E9-9542-5357-AD35-226B3EBDE12C</object-id><label>Figure 10.</label><caption><p>Distribution maps of <italic><tp:taxon-name><tp:taxon-name-part taxon-name-part-type="genus" reg="Strobilanthes">Strobilanthes</tp:taxon-name-part></tp:taxon-name></italic> with capitate inflorescence in Thailand <bold>A</bold><italic><tp:taxon-name><tp:taxon-name-part taxon-name-part-type="genus" reg="Strobilanthes">S.</tp:taxon-name-part><tp:taxon-name-part taxon-name-part-type="species" reg="aprica">aprica</tp:taxon-name-part></tp:taxon-name></italic> (Hance) T.Anderson, <italic><tp:taxon-name><tp:taxon-name-part taxon-name-part-type="genus" reg="Strobilanthes">S.</tp:taxon-name-part><tp:taxon-name-part taxon-name-part-type="species" reg="articulata">articulata</tp:taxon-name-part></tp:taxon-name></italic> J.B.Imlay and <italic><tp:taxon-name><tp:taxon-name-part taxon-name-part-type="genus" reg="Strobilanthes">S.</tp:taxon-name-part><tp:taxon-name-part taxon-name-part-type="species" reg="brandisii">brandisii</tp:taxon-name-part></tp:taxon-name></italic> T.Anderson <bold>B</bold><italic><tp:taxon-name><tp:taxon-name-part taxon-name-part-type="genus" reg="Strobilanthes">S.</tp:taxon-name-part><tp:taxon-name-part taxon-name-part-type="species" reg="capitata">capitata</tp:taxon-name-part></tp:taxon-name></italic> (Nees) T.Anderson, <italic><tp:taxon-name><tp:taxon-name-part taxon-name-part-type="genus" reg="Strobilanthes">S.</tp:taxon-name-part><tp:taxon-name-part taxon-name-part-type="species" reg="chiangdaoensis">chiangdaoensis</tp:taxon-name-part></tp:taxon-name></italic> Terao and <italic><tp:taxon-name><tp:taxon-name-part taxon-name-part-type="genus" reg="Strobilanthes">S.</tp:taxon-name-part><tp:taxon-name-part taxon-name-part-type="species" reg="consors">consors</tp:taxon-name-part></tp:taxon-name></italic> C.B.Clarke <bold>C</bold><italic><tp:taxon-name><tp:taxon-name-part taxon-name-part-type="genus" reg="Strobilanthes">S.</tp:taxon-name-part><tp:taxon-name-part taxon-name-part-type="species" reg="cruciata">cruciata</tp:taxon-name-part></tp:taxon-name></italic> (Bremek.) Terao, <tp:taxon-name><tp:taxon-name-part taxon-name-part-type="genus" reg="Strobilanthes">S.</tp:taxon-name-part><tp:taxon-name-part taxon-name-part-type="species" reg="dimorphotricha">dimorphotricha</tp:taxon-name-part><tp:taxon-name-part taxon-name-part-type="infraspecific-rank">subsp.</tp:taxon-name-part><tp:taxon-name-part taxon-name-part-type="subspecies" reg="rex">rex</tp:taxon-name-part></tp:taxon-name> (C.B.Clarke) J.R.I.Wood and <italic><tp:taxon-name><tp:taxon-name-part taxon-name-part-type="genus" reg="Strobilanthes">S.</tp:taxon-name-part><tp:taxon-name-part taxon-name-part-type="species" reg="echinata">echinata</tp:taxon-name-part></tp:taxon-name></italic> Nees <bold>D</bold><italic><tp:taxon-name><tp:taxon-name-part taxon-name-part-type="genus" reg="Strobilanthes">S.</tp:taxon-name-part><tp:taxon-name-part taxon-name-part-type="species" reg="erecta">erecta</tp:taxon-name-part></tp:taxon-name></italic> C.B.Clarke, <italic><tp:taxon-name><tp:taxon-name-part taxon-name-part-type="genus" reg="Strobilanthes">S.</tp:taxon-name-part><tp:taxon-name-part taxon-name-part-type="species" reg="esquirolii">esquirolii</tp:taxon-name-part></tp:taxon-name></italic> H.Lév. and <italic><tp:taxon-name><tp:taxon-name-part taxon-name-part-type="genus" reg="Strobilanthes">S.</tp:taxon-name-part><tp:taxon-name-part taxon-name-part-type="species" reg="falconeri">falconeri</tp:taxon-name-part></tp:taxon-name></italic> T.Anderson.</p></caption><graphic xmlns:xlink="http://www.w3.org/1999/xlink" xlink:href="phytokeys-244-089_article-124260__-g010.jpg" position="float" orientation="portrait" xlink:type="simple" id="oo_1087735.jpg"><uri content-type="original_file" xlink:type="simple">https://binary.pensoft.net/fig/1087735</uri></graphic></fig></tp:treatment-sec><ref-list><ref id="B1"><mixed-citation xmlns:xlink="http://www.w3.org/1999/xlink" xlink:type="simple"><person-group><name name-style="western"><surname>Albertson</surname><given-names>WD</given-names></name><name name-style="western"><surname>Wood</surname><given-names>JRI</given-names></name></person-group> (<year>2012</year>) <article-title>Forgotten types of <italic><tp:taxon-name><tp:taxon-name-part taxon-name-part-type="genus">Strobilanthes</tp:taxon-name-part></tp:taxon-name></italic> (<tp:taxon-name><tp:taxon-name-part taxon-name-part-type="family">Acanthaceae</tp:taxon-name-part></tp:taxon-name>) in the Central National Herbarium, Kolkata, India.</article-title><source>Phytotaxa</source><volume>43</volume>(<issue>1</issue>): <fpage>49</fpage>–<lpage>60</lpage>. <ext-link xlink:href="10.11646/phytotaxa.43.1.2" ext-link-type="doi" xlink:type="simple">https://doi.org/10.11646/phytotaxa.43.1.2</ext-link></mixed-citation></ref><ref id="B29"><mixed-citation xmlns:xlink="http://www.w3.org/1999/xlink" xlink:type="simple">IUCN (<year>2022</year>) Guidelines for Using the IUCN Red List Categories and Criteria. Version 15.1. Prepared by the Standards and Petitions Committee. <ext-link xlink:href="https://www.iucnredlist.org/documents/RedListGuidelines.pdf" ext-link-type="uri" xlink:type="simple">https://www.iucnredlist.org/documents/RedListGuidelines.pdf</ext-link> [Accessed 01.11.2023]</mixed-citation></ref><ref id="B27"><mixed-citation xmlns:xlink="http://www.w3.org/1999/xlink" xlink:type="simple"><person-group><name name-style="western"><surname>Imlay</surname><given-names>JB</given-names></name></person-group> (<year>1939</year>) <article-title>Contributions to the flora of Siam. Additamentum LI. New and re-named Siamese <tp:taxon-name><tp:taxon-name-part taxon-name-part-type="family">Acanthaceae</tp:taxon-name-part></tp:taxon-name>.</article-title><source>Bulletin of Miscellaneous Information Kew</source><volume>1939</volume>(<issue>3</issue>): <fpage>109</fpage>–<lpage>150</lpage>. <ext-link xlink:href="10.2307/4111677" ext-link-type="doi" xlink:type="simple">https://doi.org/10.2307/4111677</ext-link></mixed-citation></ref></ref-list></tp:taxon-treatment>
