# Supplementary material for: ﻿Notes on Strobilanthes (Acanthaceae) with capitate inflorescences in Thailand
Source: PhytoKeys. 2024 Jul 9;244:89–126. doi: 10.3897/phytokeys.244.124260 (PMC11252561; doi:10.3897/phytokeys.244.124260)
Supplement: XML Treatment for Strobilanthes capitata [file phytokeys.244.124260-treatment4.xml]

<!DOCTYPE tp:taxon-treatment
  PUBLIC "-//TaxonX//DTD Taxonomic Treatment Publishing DTD v0 20100105//EN" "tax-treatment-NSO.dtd">
<tp:taxon-treatment xmlns:tp="http://www.plazi.org/taxpub"><tp:treatment-meta><kwd-group><label>Taxon classification</label><kwd>
                <named-content content-type="kingdom">Plantae</named-content>
              </kwd><kwd>
                <named-content content-type="order">Lamiales</named-content>
              </kwd><kwd>
                <named-content content-type="family">Acanthaceae</named-content>
              </kwd></kwd-group><mixed-citation publication-type="journal"><person-group><name><surname>Kladwong</surname><given-names>Pornchai</given-names></name><name><surname>Chantaranothai</surname><given-names>Pranom</given-names></name></person-group><article-title>﻿Notes on <italic><tp:taxon-name><tp:taxon-name-part taxon-name-part-type="genus" reg="Strobilanthes">Strobilanthes</tp:taxon-name-part></tp:taxon-name></italic> (<tp:taxon-name><tp:taxon-name-part taxon-name-part-type="family">Acanthaceae</tp:taxon-name-part></tp:taxon-name>) with capitate inflorescences in Thailand</article-title><source>PhytoKeys</source><day>09</day><month>07</month><year>2024</year><volume>244</volume><fpage>89</fpage><lpage>126</lpage><pub-id pub-id-type="doi">10.3897/phytokeys.244.124260</pub-id></mixed-citation></tp:treatment-meta><tp:nomenclature><label>﻿4.</label><tp:taxon-name>
              <object-id xmlns:xlink="http://www.w3.org/1999/xlink" content-type="arpha" xlink:type="simple">8867436D-962C-5662-A184-358D374CAB39</object-id>
              <tp:taxon-name-part taxon-name-part-type="genus" reg="Strobilanthes">Strobilanthes</tp:taxon-name-part>
              <tp:taxon-name-part taxon-name-part-type="species" reg="capitata">capitata</tp:taxon-name-part>
            </tp:taxon-name><tp:taxon-authority>(Nees) T.Anderson, J. Linn. Soc., Bot. 9: 475. 1867.</tp:taxon-authority><xref ref-type="fig" rid="F10">Fig. 10B</xref><tp:nomenclature-citation-list><tp:nomenclature-citation><tp:taxon-name>
                  <tp:taxon-name-part taxon-name-part-type="genus" reg="Goldfussia">Goldfussia</tp:taxon-name-part>
                  <tp:taxon-name-part taxon-name-part-type="species" reg="capitata">capitata</tp:taxon-name-part>
                </tp:taxon-name><comment>Nees, Pl. Asiat. Rar. 3: 88. 1832. Type: Nepal, 1821, <italic>Wall. Numer. List: 2351</italic>, 1831–1832 (lectotype K-W [K001115708!] designated here; isolectotypes BM [BM000793162!], GZU [GZU000251594 image!, GZU000251595 image!], K [K000883084!]).</comment></tp:nomenclature-citation><tp:nomenclature-citation><tp:taxon-name>
                  <tp:taxon-name-part taxon-name-part-type="genus" reg="Ruellia">Ruellia</tp:taxon-name-part>
                  <tp:taxon-name-part taxon-name-part-type="species" reg="capitata">capitata</tp:taxon-name-part>
                </tp:taxon-name><comment>Wall., Numer. List [Wallich] n. 2351. 1830, nom. nud.</comment></tp:nomenclature-citation></tp:nomenclature-citation-list></tp:nomenclature><tp:treatment-sec sec-type="material" id="SECID0E46BG"><title>Type.</title><p>Based on <italic><tp:taxon-name><tp:taxon-name-part taxon-name-part-type="genus" reg="Goldfussia">Goldfussia</tp:taxon-name-part><tp:taxon-name-part taxon-name-part-type="species" reg="capitata">capitata</tp:taxon-name-part></tp:taxon-name></italic> Nees</p></tp:treatment-sec><tp:treatment-sec sec-type="distribution" id="SECID0EPAAI"><title>Distribution.</title><p>India, Bhutan, Nepal, Myanmar, China, Thailand.</p></tp:treatment-sec><tp:treatment-sec sec-type="ecology" id="SECID0EUAAI"><title>Ecology.</title><p>In mixed deciduous forest or evergreen forest near waterfall; 237–2,190 m alt., flowering and fruiting from September to March.</p></tp:treatment-sec><tp:treatment-sec sec-type="material" id="SECID0EZAAI"><title>Selected specimens examined.</title><p>Thailand, Northern, <bold>Mae Hong Son</bold>, Khun Yuam, Huai Yuak village, 500 m alt., 13 Jan 1983, <italic>Koyama</italic> et al. <italic>32434</italic> (KYO, L); ibid., Mueang, Doi Mae Sakut, 800–1,000 m alt., 23 Sept 1995, <italic>Nanakorn</italic> et al. <italic>4654</italic> (QBG-2 sheets); ibid., Pang Mapha, Tham Lot, 850 m alt., 10 Nov 2004, <italic>Maxwell 04-682</italic> (BKF, CMUB, L-3 sheets); <bold>Chiang Mai</bold>, Mae Chaem, Huai Hom, Ban Wat Chan, 1,000 m alt., 2 Dec 2007, <italic>Srisanga</italic> et al. <italic>3121</italic> (KYO, QBG); <bold>Lamphun</bold>, Doi Khun Tan NP, 925 m alt., 29 Jan 1994, <italic>Maxwell 94-135</italic> (BKF, CMUB); <bold>Phrae</bold>, Song, Mae Tom NP, 400 m alt., 14 Dec 1993, <italic>Maxwell 93-1499</italic> (CMUB, L-2 sheets); <bold>Tak</bold>, Mae Sot, Khao Phra War, 700–850 m alt., 12 Oct 1979, <italic>Shimizu</italic> et al. <italic>18428</italic> (BKF, K, KYO, L); North-eastern: <bold>Loei</bold>, Phu Luang WS, 1,300–1,562 m alt., 5 Dec 1965, <italic>Tagawa</italic> et al. <italic>1605</italic> (BKF, KYO-2 sheets, L).</p></tp:treatment-sec><tp:treatment-sec sec-type="Preliminary conservation status assessment" id="SECID0EFCAI"><title>Preliminary conservation status assessment.</title><p>This species has an Extent of Occurrence (<abbrev xmlns:xlink="http://www.w3.org/1999/xlink" xlink:title="Extent of Occurrence" id="ABBRID0ELCAI" xlink:type="simple">EOO</abbrev>) of 63,122.391 km<sup>2</sup> and an Area of Occupancy (<abbrev xmlns:xlink="http://www.w3.org/1999/xlink" xlink:title="Area of Occupancy" id="ABBRID0ERCAI" xlink:type="simple">AOO</abbrev>) of 52.000 km<sup>2</sup> and is assessed as Least Concern (<abbrev xmlns:xlink="http://www.w3.org/1999/xlink" xlink:title="Least Concern" id="ABBRID0EXCAI" xlink:type="simple">LC</abbrev>) following <xref ref-type="bibr" rid="B29">IUCN (2022)</xref>.</p></tp:treatment-sec><tp:treatment-sec sec-type="notes" id="SECID0E6CAI"><title>Notes.</title><p><italic><tp:taxon-name><tp:taxon-name-part taxon-name-part-type="genus" reg="Strobilanthes">Strobilanthes</tp:taxon-name-part><tp:taxon-name-part taxon-name-part-type="species" reg="capitata">capitata</tp:taxon-name-part></tp:taxon-name></italic> resembles <italic><tp:taxon-name><tp:taxon-name-part taxon-name-part-type="genus" reg="Strobilanthes">S.</tp:taxon-name-part><tp:taxon-name-part taxon-name-part-type="species" reg="kerrii">kerrii</tp:taxon-name-part></tp:taxon-name></italic> Craib and <italic><tp:taxon-name><tp:taxon-name-part taxon-name-part-type="genus" reg="Strobilanthes">S.</tp:taxon-name-part><tp:taxon-name-part taxon-name-part-type="species" reg="speciosa">speciosa</tp:taxon-name-part></tp:taxon-name></italic> Blume in having a straight corolla and nodding short stamens. The species differs from the former as it lacks purplish hairs on the stems, petioles and peduncles and from the latter by having ovate or oblong-elliptic and curved bracts and blue to purplish-blue flowers.</p><p>Nees (1832) described <italic><tp:taxon-name><tp:taxon-name-part taxon-name-part-type="genus" reg="Goldfussia">Goldfussia</tp:taxon-name-part><tp:taxon-name-part taxon-name-part-type="species" reg="capitata">capitata</tp:taxon-name-part></tp:taxon-name></italic> based on <italic>Wallich 2351</italic> which has five duplicates, one at each of BM [BM000793162], K [K000883084] and K-W [K001115708] and two at GZU [GZU000251594, GZU000251595]. The sheet K001115708 is the best preserved and has completely mature leaves, inflorescences and flowers. Therefore, we select it as the lectotype.</p></tp:treatment-sec><tp:treatment-sec><!--Section generated to contain objects referenced in tp:taxon-treatment.--><fig id="F10" position="float" orientation="portrait"><object-id xmlns:xlink="http://www.w3.org/1999/xlink" content-type="doi" xlink:type="simple">10.3897/phytokeys.244.124260.figure10</object-id><object-id xmlns:xlink="http://www.w3.org/1999/xlink" content-type="arpha" xlink:type="simple">3FAA12E9-9542-5357-AD35-226B3EBDE12C</object-id><label>Figure 10.</label><caption><p>Distribution maps of <italic><tp:taxon-name><tp:taxon-name-part taxon-name-part-type="genus" reg="Strobilanthes">Strobilanthes</tp:taxon-name-part></tp:taxon-name></italic> with capitate inflorescence in Thailand <bold>A</bold><italic><tp:taxon-name><tp:taxon-name-part taxon-name-part-type="genus" reg="Strobilanthes">S.</tp:taxon-name-part><tp:taxon-name-part taxon-name-part-type="species" reg="aprica">aprica</tp:taxon-name-part></tp:taxon-name></italic> (Hance) T.Anderson, <italic><tp:taxon-name><tp:taxon-name-part taxon-name-part-type="genus" reg="Strobilanthes">S.</tp:taxon-name-part><tp:taxon-name-part taxon-name-part-type="species" reg="articulata">articulata</tp:taxon-name-part></tp:taxon-name></italic> J.B.Imlay and <italic><tp:taxon-name><tp:taxon-name-part taxon-name-part-type="genus" reg="Strobilanthes">S.</tp:taxon-name-part><tp:taxon-name-part taxon-name-part-type="species" reg="brandisii">brandisii</tp:taxon-name-part></tp:taxon-name></italic> T.Anderson <bold>B</bold><italic><tp:taxon-name><tp:taxon-name-part taxon-name-part-type="genus" reg="Strobilanthes">S.</tp:taxon-name-part><tp:taxon-name-part taxon-name-part-type="species" reg="capitata">capitata</tp:taxon-name-part></tp:taxon-name></italic> (Nees) T.Anderson, <italic><tp:taxon-name><tp:taxon-name-part taxon-name-part-type="genus" reg="Strobilanthes">S.</tp:taxon-name-part><tp:taxon-name-part taxon-name-part-type="species" reg="chiangdaoensis">chiangdaoensis</tp:taxon-name-part></tp:taxon-name></italic> Terao and <italic><tp:taxon-name><tp:taxon-name-part taxon-name-part-type="genus" reg="Strobilanthes">S.</tp:taxon-name-part><tp:taxon-name-part taxon-name-part-type="species" reg="consors">consors</tp:taxon-name-part></tp:taxon-name></italic> C.B.Clarke <bold>C</bold><italic><tp:taxon-name><tp:taxon-name-part taxon-name-part-type="genus" reg="Strobilanthes">S.</tp:taxon-name-part><tp:taxon-name-part taxon-name-part-type="species" reg="cruciata">cruciata</tp:taxon-name-part></tp:taxon-name></italic> (Bremek.) Terao, <tp:taxon-name><tp:taxon-name-part taxon-name-part-type="genus" reg="Strobilanthes">S.</tp:taxon-name-part><tp:taxon-name-part taxon-name-part-type="species" reg="dimorphotricha">dimorphotricha</tp:taxon-name-part><tp:taxon-name-part taxon-name-part-type="infraspecific-rank">subsp.</tp:taxon-name-part><tp:taxon-name-part taxon-name-part-type="subspecies" reg="rex">rex</tp:taxon-name-part></tp:taxon-name> (C.B.Clarke) J.R.I.Wood and <italic><tp:taxon-name><tp:taxon-name-part taxon-name-part-type="genus" reg="Strobilanthes">S.</tp:taxon-name-part><tp:taxon-name-part taxon-name-part-type="species" reg="echinata">echinata</tp:taxon-name-part></tp:taxon-name></italic> Nees <bold>D</bold><italic><tp:taxon-name><tp:taxon-name-part taxon-name-part-type="genus" reg="Strobilanthes">S.</tp:taxon-name-part><tp:taxon-name-part taxon-name-part-type="species" reg="erecta">erecta</tp:taxon-name-part></tp:taxon-name></italic> C.B.Clarke, <italic><tp:taxon-name><tp:taxon-name-part taxon-name-part-type="genus" reg="Strobilanthes">S.</tp:taxon-name-part><tp:taxon-name-part taxon-name-part-type="species" reg="esquirolii">esquirolii</tp:taxon-name-part></tp:taxon-name></italic> H.Lév. and <italic><tp:taxon-name><tp:taxon-name-part taxon-name-part-type="genus" reg="Strobilanthes">S.</tp:taxon-name-part><tp:taxon-name-part taxon-name-part-type="species" reg="falconeri">falconeri</tp:taxon-name-part></tp:taxon-name></italic> T.Anderson.</p></caption><graphic xmlns:xlink="http://www.w3.org/1999/xlink" xlink:href="phytokeys-244-089_article-124260__-g010.jpg" position="float" orientation="portrait" xlink:type="simple" id="oo_1087735.jpg"><uri content-type="original_file" xlink:type="simple">https://binary.pensoft.net/fig/1087735</uri></graphic></fig></tp:treatment-sec><ref-list><ref id="B29"><mixed-citation xmlns:xlink="http://www.w3.org/1999/xlink" xlink:type="simple">IUCN (<year>2022</year>) Guidelines for Using the IUCN Red List Categories and Criteria. Version 15.1. Prepared by the Standards and Petitions Committee. <ext-link xlink:href="https://www.iucnredlist.org/documents/RedListGuidelines.pdf" ext-link-type="uri" xlink:type="simple">https://www.iucnredlist.org/documents/RedListGuidelines.pdf</ext-link> [Accessed 01.11.2023]</mixed-citation></ref></ref-list></tp:taxon-treatment>
