# Supplementary material for: ﻿Notes on Strobilanthes (Acanthaceae) with capitate inflorescences in Thailand
Source: PhytoKeys. 2024 Jul 9;244:89–126. doi: 10.3897/phytokeys.244.124260 (PMC11252561; doi:10.3897/phytokeys.244.124260)
Supplement: XML Treatment for Strobilanthes consors [file phytokeys.244.124260-treatment6.xml]

<!DOCTYPE tp:taxon-treatment
  PUBLIC "-//TaxonX//DTD Taxonomic Treatment Publishing DTD v0 20100105//EN" "tax-treatment-NSO.dtd">
<tp:taxon-treatment xmlns:tp="http://www.plazi.org/taxpub"><tp:treatment-meta><kwd-group><label>Taxon classification</label><kwd>
                <named-content content-type="kingdom">Plantae</named-content>
              </kwd><kwd>
                <named-content content-type="order">Lamiales</named-content>
              </kwd><kwd>
                <named-content content-type="family">Acanthaceae</named-content>
              </kwd></kwd-group><mixed-citation publication-type="journal"><person-group><name><surname>Kladwong</surname><given-names>Pornchai</given-names></name><name><surname>Chantaranothai</surname><given-names>Pranom</given-names></name></person-group><article-title>﻿Notes on <italic><tp:taxon-name><tp:taxon-name-part taxon-name-part-type="genus" reg="Strobilanthes">Strobilanthes</tp:taxon-name-part></tp:taxon-name></italic> (<tp:taxon-name><tp:taxon-name-part taxon-name-part-type="family">Acanthaceae</tp:taxon-name-part></tp:taxon-name>) with capitate inflorescences in Thailand</article-title><source>PhytoKeys</source><day>09</day><month>07</month><year>2024</year><volume>244</volume><fpage>89</fpage><lpage>126</lpage><pub-id pub-id-type="doi">10.3897/phytokeys.244.124260</pub-id></mixed-citation></tp:treatment-meta><tp:nomenclature><label>﻿6.</label><tp:taxon-name>
              <object-id xmlns:xlink="http://www.w3.org/1999/xlink" content-type="arpha" xlink:type="simple">1E7EF529-40B3-5C9E-8487-FE9AD84676EF</object-id>
              <tp:taxon-name-part taxon-name-part-type="genus" reg="Strobilanthes">Strobilanthes</tp:taxon-name-part>
              <tp:taxon-name-part taxon-name-part-type="species" reg="consors">consors</tp:taxon-name-part>
            </tp:taxon-name><tp:taxon-authority>C.B.Clarke, Bot. Jahrb. Syst. 41(2): 66. 1907.</tp:taxon-authority><xref ref-type="fig" rid="F10">Fig. 10B</xref></tp:nomenclature><tp:treatment-sec sec-type="material" id="SECID0EWNAI"><title>Type.</title><p>Thailand, Chiang Mai, Doi Suthep, 13 Dec 1904, <italic>Hosseus 256</italic> (lectotype M [M0168698 image!] designated here; isolectotypes B [B101185735 image!], BM [BM000906339!], E [E00273462!], K [K001514905!], L [L2841550!], P [P00719278 image!]).</p></tp:treatment-sec><tp:treatment-sec sec-type="distribution" id="SECID0E5NAI"><title>Distribution.</title><p>Chamchumroon, Myanmar, Thailand.</p></tp:treatment-sec><tp:treatment-sec sec-type="ecology" id="SECID0EEOAI"><title>Ecology.</title><p>In evergreen forest, granite bedrock; 250–2,500 m alt., flowering and fruiting from September to May.</p></tp:treatment-sec><tp:treatment-sec sec-type="material" id="SECID0EJOAI"><title>Selected specimens examined.</title><p>Thailand, Northern: <bold>Mae Hong Son</bold>, Mae Tala, 1,376 m alt., 28 Apr 2014, <italic>Norsaengsri 10909</italic> (QBG); <bold>Chiang Mai</bold>, Doi Inthanon NP, Doi Ang Ka, 1,600 malt., 26 Dec 1935, <italic>Garrett 1026</italic> (BKF, K-2 sheets, KYO); ibid., Fang, Doi Pha Hom Pok NP, 1,900–2,000 m alt., 11 May 1905, <italic>Hosseus 606</italic> (M); ibid., Doi Suthep-Pui NP, 13 Dec 1904, <italic>Hosseus 256</italic> (B, BM, E, K, L, M, P); ibid., ca. 1,680 m alt., 10 Jan 1911, <italic>Kerr 2279</italic> (BM, K-2 sheets, L, TCD); ibid., ca. 1,520 m alt., 24 Dec 1911, <italic>Kerr 2279A</italic> (BM-2 sheets, E, L, TCD); ibid., ca. 1,580 m alt., 22 Sept 1912, <italic>Kerr 2715</italic> (AAU, BM-2 sheets, E, K); ibid., 1,510 m alt., 20 Dec 2009, <italic>Balslev</italic> et al. <italic>10029</italic> (AAU); <bold>Nan</bold>, Bo Kluea, Sapan Waterfall, 600 m alt., 17 Nov 1993, <italic>Larsen</italic> et al. <italic>44464</italic> (AAU); ibid., 780 m alt., 2 Sept 2000, <italic>Srisanga 1587</italic> (BKF, QBG, CMUB); <bold>Chiang Rai</bold>, Doi Chang, 1,260–1,765 m alt., 11 Jan 1922, <italic>Rock 1771</italic> (E, US); <bold>Lamphun</bold>, Mae Tha, Doi Khun Tan NP, 1,200 m alt., 20 Nov 1993, <italic>Maxwell 93-1407</italic> (BKF-2 sheets, CMUB, L); <bold>Lampang</bold>, Chae Son NP, 875 m alt., 24 Oct 1995, <italic>Maxwell 95-991</italic> (BKF, CMUB); ibid., Doi Luang NP, 1,125 m alt., 8 Nov 1998, <italic>Petrmitr 335</italic> (CMUB, L); North-eastern: <bold>Loei</bold>, Phu Kradueng NP, 1,250 m alt., 9 Sept 1988, <italic>Takahashi &amp; Tamura 63463</italic> (BKF); ibid., Phu Luang WS, 1,150–1,530 m alt., 24 Dec 1982, <italic>Koyama</italic> et al. <italic>31617</italic> (KYO-2 sheets); ibid., Phu Ruea NP, 980–1,151 m alt., 23 Dec 1982, <italic>Koyama</italic> et al. <italic>31543</italic> (BKF, KYO).</p></tp:treatment-sec><tp:treatment-sec sec-type="Preliminary conservation status assessment" id="SECID0EHQAI"><title>Preliminary conservation status assessment.</title><p>This species has an Extent of Occurrence (<abbrev xmlns:xlink="http://www.w3.org/1999/xlink" xlink:title="Extent of Occurrence" id="ABBRID0ENQAI" xlink:type="simple">EOO</abbrev>) of 73,029.391 km<sup>2</sup> and an Area of Occupancy (<abbrev xmlns:xlink="http://www.w3.org/1999/xlink" xlink:title="Area of Occupancy" id="ABBRID0ETQAI" xlink:type="simple">AOO</abbrev>) of 76.000 km<sup>2</sup> and is assessed as Least Concern (<abbrev xmlns:xlink="http://www.w3.org/1999/xlink" xlink:title="Least Concern" id="ABBRID0EZQAI" xlink:type="simple">LC</abbrev>) following <xref ref-type="bibr" rid="B29">IUCN (2022)</xref>.</p></tp:treatment-sec><tp:treatment-sec sec-type="notes" id="SECID0EBRAI"><title>Notes.</title><p><italic>Hosseus 256</italic> and <italic>Hosseus 606</italic> were cited in the original protologue of <italic><tp:taxon-name><tp:taxon-name-part taxon-name-part-type="genus" reg="Strobilanthes">S.</tp:taxon-name-part><tp:taxon-name-part taxon-name-part-type="species" reg="consors">consors</tp:taxon-name-part></tp:taxon-name></italic> (<xref ref-type="bibr" rid="B24">Hosseus 1907</xref>). <italic>Hosseus 256</italic> has seven duplicates one in each of B [B101185735], BM [BM000906339], E [E00273462], K [K001514905], L [L2841550], M [M0168698] and P [P00719278] whereas <italic>Hosseus 606</italic> has only one duplicate deposited at M [M0168699]. M0168698 has the original label “<italic><tp:taxon-name><tp:taxon-name-part taxon-name-part-type="genus" reg="Strobilanthes">Strobilanthes</tp:taxon-name-part><tp:taxon-name-part taxon-name-part-type="species" reg="consors">consors</tp:taxon-name-part></tp:taxon-name></italic> sp.nova.” and the original description in <italic>Clarke</italic>’s handwriting. Moreover, this specimen has mature leaves, inflorescences and flowers. We, therefore, select the sheet M0168698 as the lectotype of <italic><tp:taxon-name><tp:taxon-name-part taxon-name-part-type="genus" reg="Strobilanthes">S.</tp:taxon-name-part><tp:taxon-name-part taxon-name-part-type="species" reg="consors">consors</tp:taxon-name-part></tp:taxon-name></italic>.</p></tp:treatment-sec><tp:treatment-sec><!--Section generated to contain objects referenced in tp:taxon-treatment.--><fig id="F10" position="float" orientation="portrait"><object-id xmlns:xlink="http://www.w3.org/1999/xlink" content-type="doi" xlink:type="simple">10.3897/phytokeys.244.124260.figure10</object-id><object-id xmlns:xlink="http://www.w3.org/1999/xlink" content-type="arpha" xlink:type="simple">3FAA12E9-9542-5357-AD35-226B3EBDE12C</object-id><label>Figure 10.</label><caption><p>Distribution maps of <italic><tp:taxon-name><tp:taxon-name-part taxon-name-part-type="genus" reg="Strobilanthes">Strobilanthes</tp:taxon-name-part></tp:taxon-name></italic> with capitate inflorescence in Thailand <bold>A</bold><italic><tp:taxon-name><tp:taxon-name-part taxon-name-part-type="genus" reg="Strobilanthes">S.</tp:taxon-name-part><tp:taxon-name-part taxon-name-part-type="species" reg="aprica">aprica</tp:taxon-name-part></tp:taxon-name></italic> (Hance) T.Anderson, <italic><tp:taxon-name><tp:taxon-name-part taxon-name-part-type="genus" reg="Strobilanthes">S.</tp:taxon-name-part><tp:taxon-name-part taxon-name-part-type="species" reg="articulata">articulata</tp:taxon-name-part></tp:taxon-name></italic> J.B.Imlay and <italic><tp:taxon-name><tp:taxon-name-part taxon-name-part-type="genus" reg="Strobilanthes">S.</tp:taxon-name-part><tp:taxon-name-part taxon-name-part-type="species" reg="brandisii">brandisii</tp:taxon-name-part></tp:taxon-name></italic> T.Anderson <bold>B</bold><italic><tp:taxon-name><tp:taxon-name-part taxon-name-part-type="genus" reg="Strobilanthes">S.</tp:taxon-name-part><tp:taxon-name-part taxon-name-part-type="species" reg="capitata">capitata</tp:taxon-name-part></tp:taxon-name></italic> (Nees) T.Anderson, <italic><tp:taxon-name><tp:taxon-name-part taxon-name-part-type="genus" reg="Strobilanthes">S.</tp:taxon-name-part><tp:taxon-name-part taxon-name-part-type="species" reg="chiangdaoensis">chiangdaoensis</tp:taxon-name-part></tp:taxon-name></italic> Terao and <italic><tp:taxon-name><tp:taxon-name-part taxon-name-part-type="genus" reg="Strobilanthes">S.</tp:taxon-name-part><tp:taxon-name-part taxon-name-part-type="species" reg="consors">consors</tp:taxon-name-part></tp:taxon-name></italic> C.B.Clarke <bold>C</bold><italic><tp:taxon-name><tp:taxon-name-part taxon-name-part-type="genus" reg="Strobilanthes">S.</tp:taxon-name-part><tp:taxon-name-part taxon-name-part-type="species" reg="cruciata">cruciata</tp:taxon-name-part></tp:taxon-name></italic> (Bremek.) Terao, <tp:taxon-name><tp:taxon-name-part taxon-name-part-type="genus" reg="Strobilanthes">S.</tp:taxon-name-part><tp:taxon-name-part taxon-name-part-type="species" reg="dimorphotricha">dimorphotricha</tp:taxon-name-part><tp:taxon-name-part taxon-name-part-type="infraspecific-rank">subsp.</tp:taxon-name-part><tp:taxon-name-part taxon-name-part-type="subspecies" reg="rex">rex</tp:taxon-name-part></tp:taxon-name> (C.B.Clarke) J.R.I.Wood and <italic><tp:taxon-name><tp:taxon-name-part taxon-name-part-type="genus" reg="Strobilanthes">S.</tp:taxon-name-part><tp:taxon-name-part taxon-name-part-type="species" reg="echinata">echinata</tp:taxon-name-part></tp:taxon-name></italic> Nees <bold>D</bold><italic><tp:taxon-name><tp:taxon-name-part taxon-name-part-type="genus" reg="Strobilanthes">S.</tp:taxon-name-part><tp:taxon-name-part taxon-name-part-type="species" reg="erecta">erecta</tp:taxon-name-part></tp:taxon-name></italic> C.B.Clarke, <italic><tp:taxon-name><tp:taxon-name-part taxon-name-part-type="genus" reg="Strobilanthes">S.</tp:taxon-name-part><tp:taxon-name-part taxon-name-part-type="species" reg="esquirolii">esquirolii</tp:taxon-name-part></tp:taxon-name></italic> H.Lév. and <italic><tp:taxon-name><tp:taxon-name-part taxon-name-part-type="genus" reg="Strobilanthes">S.</tp:taxon-name-part><tp:taxon-name-part taxon-name-part-type="species" reg="falconeri">falconeri</tp:taxon-name-part></tp:taxon-name></italic> T.Anderson.</p></caption><graphic xmlns:xlink="http://www.w3.org/1999/xlink" xlink:href="phytokeys-244-089_article-124260__-g010.jpg" position="float" orientation="portrait" xlink:type="simple" id="oo_1087735.jpg"><uri content-type="original_file" xlink:type="simple">https://binary.pensoft.net/fig/1087735</uri></graphic></fig></tp:treatment-sec><ref-list><ref id="B29"><mixed-citation xmlns:xlink="http://www.w3.org/1999/xlink" xlink:type="simple">IUCN (<year>2022</year>) Guidelines for Using the IUCN Red List Categories and Criteria. Version 15.1. Prepared by the Standards and Petitions Committee. <ext-link xlink:href="https://www.iucnredlist.org/documents/RedListGuidelines.pdf" ext-link-type="uri" xlink:type="simple">https://www.iucnredlist.org/documents/RedListGuidelines.pdf</ext-link> [Accessed 01.11.2023]</mixed-citation></ref><ref id="B24"><mixed-citation xmlns:xlink="http://www.w3.org/1999/xlink" xlink:type="simple"><person-group><name name-style="western"><surname>Hosseus</surname><given-names>CC</given-names></name></person-group> (<year>1907</year>) <article-title>Die aus Siam bekannten Acanthaceen.</article-title><source>Botanische Jahrbücher fur Systematik</source><volume>41</volume>(<issue>2</issue>): <fpage>62</fpage>–<lpage>73</lpage>.</mixed-citation></ref></ref-list></tp:taxon-treatment>
