# Supplementary material for: ﻿Notes on Strobilanthes (Acanthaceae) with capitate inflorescences in Thailand
Source: PhytoKeys. 2024 Jul 9;244:89–126. doi: 10.3897/phytokeys.244.124260 (PMC11252561; doi:10.3897/phytokeys.244.124260)
Supplement: XML Treatment for Strobilanthes dimorphotricha subsp. rex [file phytokeys.244.124260-treatment8.xml]

<!DOCTYPE tp:taxon-treatment
  PUBLIC "-//TaxonX//DTD Taxonomic Treatment Publishing DTD v0 20100105//EN" "tax-treatment-NSO.dtd">
<tp:taxon-treatment xmlns:tp="http://www.plazi.org/taxpub"><tp:treatment-meta><kwd-group><label>Taxon classification</label><kwd>
                <named-content content-type="kingdom">Plantae</named-content>
              </kwd><kwd>
                <named-content content-type="order">Lamiales</named-content>
              </kwd><kwd>
                <named-content content-type="family">Acanthaceae</named-content>
              </kwd></kwd-group><mixed-citation publication-type="journal"><person-group><name><surname>Kladwong</surname><given-names>Pornchai</given-names></name><name><surname>Chantaranothai</surname><given-names>Pranom</given-names></name></person-group><article-title>﻿Notes on <italic><tp:taxon-name><tp:taxon-name-part taxon-name-part-type="genus" reg="Strobilanthes">Strobilanthes</tp:taxon-name-part></tp:taxon-name></italic> (<tp:taxon-name><tp:taxon-name-part taxon-name-part-type="family">Acanthaceae</tp:taxon-name-part></tp:taxon-name>) with capitate inflorescences in Thailand</article-title><source>PhytoKeys</source><day>09</day><month>07</month><year>2024</year><volume>244</volume><fpage>89</fpage><lpage>126</lpage><pub-id pub-id-type="doi">10.3897/phytokeys.244.124260</pub-id></mixed-citation></tp:treatment-meta><tp:nomenclature><label>﻿8.</label><tp:taxon-name>
              <object-id xmlns:xlink="http://www.w3.org/1999/xlink" content-type="arpha" xlink:type="simple">28D40B93-CAC9-5C6C-8E46-E34E3BD3CF69</object-id>
              <tp:taxon-name-part taxon-name-part-type="genus" reg="Strobilanthes">Strobilanthes</tp:taxon-name-part>
              <tp:taxon-name-part taxon-name-part-type="species" reg="dimorphotricha">dimorphotricha</tp:taxon-name-part>
              <tp:taxon-name-part taxon-name-part-type="infraspecific-rank">subsp.</tp:taxon-name-part>
              <tp:taxon-name-part taxon-name-part-type="subspecies" reg="rex">rex</tp:taxon-name-part>
            </tp:taxon-name><tp:taxon-authority>(C.B.Clarke) J.R.I.Wood, Kew Bull. 61(1): 2006.</tp:taxon-authority><xref ref-type="fig" rid="F3">Figs 3</xref><xref ref-type="fig" rid="F10">, 10C</xref><tp:nomenclature-citation-list><tp:nomenclature-citation><tp:taxon-name>
                  <tp:taxon-name-part taxon-name-part-type="genus" reg="Strobilanthes">Strobilanthes</tp:taxon-name-part>
                  <tp:taxon-name-part taxon-name-part-type="species" reg="anfractuosa">anfractuosa</tp:taxon-name-part>
                </tp:taxon-name><comment>C.B.Clarke, Bot. Jahrb. Syst. 41(2): 66. 1907. Type: Thailand, Doi Inthanon [Doi Angka], 1150 m., 17 Jan 1905, <italic>Hosseus 336</italic> (holotype M [M0168700 image!]; isotypes BM!, K [K001514926!], P [P00719248 image!]).</comment></tp:nomenclature-citation><tp:nomenclature-citation><tp:taxon-name>
                  <tp:taxon-name-part taxon-name-part-type="genus" reg="Goldfussia">Goldfussia</tp:taxon-name-part>
                  <tp:taxon-name-part taxon-name-part-type="species" reg="anfractuosa">anfractuosa</tp:taxon-name-part>
                </tp:taxon-name><comment>(C.B.Clarke) Bremek., Verh. Kon. Ned. Akad. Wetensch., Afd. Natuurk., Sect. 2. 41(1): 269. 1944. Type: Based on <tp:taxon-name><tp:taxon-name-part taxon-name-part-type="genus" reg="Strobilanthes">Strobilanthes</tp:taxon-name-part><tp:taxon-name-part taxon-name-part-type="species" reg="anfractuosa">anfractuosa</tp:taxon-name-part></tp:taxon-name> C.B.Clarke</comment></tp:nomenclature-citation><tp:nomenclature-citation><tp:taxon-name>
                  <tp:taxon-name-part taxon-name-part-type="genus" reg="Strobilanthes">Strobilanthes</tp:taxon-name-part>
                  <tp:taxon-name-part taxon-name-part-type="species" reg="pentastemonoides">pentastemonoides</tp:taxon-name-part>
                  <tp:taxon-name-part taxon-name-part-type="basionym-authority">(Nees)</tp:taxon-name-part>
                  <tp:taxon-name-part taxon-name-part-type="authority">T.Anderson</tp:taxon-name-part>
                  <tp:taxon-name-part taxon-name-part-type="infraspecific-rank">var.</tp:taxon-name-part>
                  <tp:taxon-name-part taxon-name-part-type="variety" reg="anfractuosa">anfractuosa</tp:taxon-name-part>
                </tp:taxon-name><comment>(C.B.Clarke) Benoist in Lecomte <italic>et al</italic>., Fl. Indo-Chine 4: 667. 1935. Type: Based on <tp:taxon-name><tp:taxon-name-part taxon-name-part-type="genus" reg="Strobilanthes">Strobilanthes</tp:taxon-name-part><tp:taxon-name-part taxon-name-part-type="species" reg="anfractuosa">anfractuosa</tp:taxon-name-part></tp:taxon-name> C.B.Clarke</comment></tp:nomenclature-citation><tp:nomenclature-citation><tp:taxon-name>
                  <tp:taxon-name-part taxon-name-part-type="genus" reg="Strobilanthes">Strobilanthes</tp:taxon-name-part>
                  <tp:taxon-name-part taxon-name-part-type="species" reg="rex">rex</tp:taxon-name-part>
                </tp:taxon-name><comment>C.B.Clarke, Bot. Jahrb. Syst. 41(2): 68. 1907. Type: Thailand, Doi Inthanon [Doi Anga], <italic>Hosseus 352</italic> (holotype M [M0168691]; isotypes BM [BM000793208!], C [C10005214 image!], CORD [CORD00005092 image!], E [E00749032!, E00749033!, E00749034!], K [K001514927!], P [P00719419 image!, P00719420 image!, P00719421 image!]).</comment></tp:nomenclature-citation><tp:nomenclature-citation><tp:taxon-name>
                  <tp:taxon-name-part taxon-name-part-type="genus" reg="Goldfussia">Goldfussia</tp:taxon-name-part>
                  <tp:taxon-name-part taxon-name-part-type="species" reg="rex">rex</tp:taxon-name-part>
                </tp:taxon-name><comment>(C.B.Clarke) Bremek., Verh. Kon. Ned. Akad. Wetensch., Afd. Natuurk., Sect. 2. 41(1): 283. 1944. Type: Based on <tp:taxon-name><tp:taxon-name-part taxon-name-part-type="genus" reg="Strobilanthes">Strobilanthes</tp:taxon-name-part><tp:taxon-name-part taxon-name-part-type="species" reg="rex">rex</tp:taxon-name-part></tp:taxon-name> C.B.Clarke</comment></tp:nomenclature-citation><tp:nomenclature-citation><tp:taxon-name>
                  <tp:taxon-name-part taxon-name-part-type="genus" reg="Strobilanthes">Strobilanthes</tp:taxon-name-part>
                  <tp:taxon-name-part taxon-name-part-type="species" reg="pentastemonoides">pentastemonoides</tp:taxon-name-part>
                  <tp:taxon-name-part taxon-name-part-type="basionym-authority">(Nees)</tp:taxon-name-part>
                  <tp:taxon-name-part taxon-name-part-type="authority">T.Anderson</tp:taxon-name-part>
                  <tp:taxon-name-part taxon-name-part-type="infraspecific-rank">var.</tp:taxon-name-part>
                  <tp:taxon-name-part taxon-name-part-type="variety" reg="rex">rex</tp:taxon-name-part>
                </tp:taxon-name><comment>(C.B.Clarke) Benoist in Lecomte et al., Fl. Indo-Chine 4: 667. 1935. Type: Based on <tp:taxon-name><tp:taxon-name-part taxon-name-part-type="genus" reg="Strobilanthes">Strobilanthes</tp:taxon-name-part><tp:taxon-name-part taxon-name-part-type="species" reg="rex">rex</tp:taxon-name-part></tp:taxon-name> C.B.Clarke</comment></tp:nomenclature-citation></tp:nomenclature-citation-list></tp:nomenclature><tp:treatment-sec sec-type="material" id="SECID0E45AI"><title>Type.</title><p>Based on <italic><tp:taxon-name><tp:taxon-name-part taxon-name-part-type="genus" reg="Strobilanthes">Strobilanthes</tp:taxon-name-part><tp:taxon-name-part taxon-name-part-type="species" reg="rex">rex</tp:taxon-name-part></tp:taxon-name></italic> C.B.Clarke</p><fig id="F3" position="float" orientation="portrait"><object-id xmlns:xlink="http://www.w3.org/1999/xlink" content-type="doi" xlink:type="simple">10.3897/phytokeys.244.124260.figure3</object-id><object-id xmlns:xlink="http://www.w3.org/1999/xlink" content-type="arpha" xlink:type="simple">E0C7080B-7EBB-57AB-B672-A58976A6D37E</object-id><label>Figure 3.</label><caption><p><tp:taxon-name><tp:taxon-name-part taxon-name-part-type="genus" reg="Strobilanthes">Strobilanthes</tp:taxon-name-part><tp:taxon-name-part taxon-name-part-type="species" reg="dimorphotricha">dimorphotricha</tp:taxon-name-part><tp:taxon-name-part taxon-name-part-type="infraspecific-rank">subsp.</tp:taxon-name-part><tp:taxon-name-part taxon-name-part-type="subspecies" reg="rex">rex</tp:taxon-name-part></tp:taxon-name> (C.B.Clarke) J.R.I.Wood <bold>A, B</bold> stem, leaves and inflorescences <bold>C</bold> inflorescence <bold>D</bold> corolla lobes and anthers.</p></caption><graphic xmlns:xlink="http://www.w3.org/1999/xlink" xlink:href="phytokeys-244-089_article-124260__-g003.jpg" position="float" orientation="portrait" xlink:type="simple" id="oo_1087728.jpg"><uri content-type="original_file" xlink:type="simple">https://binary.pensoft.net/fig/1087728</uri></graphic></fig></tp:treatment-sec><tp:treatment-sec sec-type="distribution" id="SECID0ESABI"><title>Distribution.</title><p>Myanmar, China, Thailand, Laos.</p></tp:treatment-sec><tp:treatment-sec sec-type="ecology" id="SECID0EXABI"><title>Ecology.</title><p>Common in evergreen forest; 375–2,540 m alt., flowering and fruiting from July to April.</p></tp:treatment-sec><tp:treatment-sec sec-type="material" id="SECID0E3ABI"><title>Selected specimens examined.</title><p>Thailand, Northern: <bold>Mae Hong Son</bold>, Pai, Doi Kiew Lom, 1,490 m alt., 16 Jan 1983, <italic>Koyama</italic> et al. <italic>32588</italic> (BKF); <bold>Chiang Mai</bold>, Doi Chiang Dao WS, 13 Feb 1958, <italic>Bunchuai 716</italic> (BKF); ibid., 1,200 m alt., 17 Feb 1958, <italic>Sørensen</italic> et al. <italic>1298</italic> (E); ibid., 1,200–1,600 m alt., 6 Jan 1975, <italic>Geesink</italic> et al. <italic>8117</italic> (BKF, K, L); ibid., 14 Oct 2019, <italic>Kladwong 489</italic> (KKU); ibid., Doi Inthanon NP, ca. 2,500 m alt., 19 Jan 1905, <italic>Hosseus 352</italic> (BM, CORD, E-3 sheets, K, M, P-3 sheets); ibid., 17 Jan 1905, <italic>Hosseus 334</italic> (BM); ibid., 17 Jan 1905, <italic>Hosseus 336</italic> (BM, K, M, P); ibid., Doi Pha Hom Pok NP, 1,600–2,350 m alt., 12 Feb 1983, <italic>Koyama</italic> et al. <italic>33423</italic> (BKF); ibid., Doi Suthep-Pui NP, 14 Dec 1904, <italic>Hosseus 244</italic> (BM, E, K, L); ibid., 900 m alt., 16 Jan 1910, <italic>Kerr 935</italic> (AAU, BM, L); ibid., 1,676 m alt., 20 Nov 1910, <italic>Kerr 1548</italic> (BM); ibid., 900 m alt., 8 Jan 1911, <italic>Kerr 1568A</italic> (BM-2 sheets, K, TCD); ibid., 1,676 m alt., 10 Dec 1911, <italic>Kerr 1568B</italic> (AAU, BM, K, L); ibid., Doi Pui Campground trail, 1,510 m alt., 20 Dec 2019, <italic>Balslev</italic> et al. <italic>10024</italic> (AAU); ibid., 4 Oct 2019, <italic>Kladwong 473</italic> (KKU); <bold>Chiang Rai</bold>, Doi Luang NP, Pu Kaeng Waterfall, 592 m alt., 2 Mar 2015, <italic>Norsaengsri 11746</italic> (QBG); ibid., Mae Sai, 1,350 m alt., 4 Feb 2006, <italic>Maxwell 06-129</italic> (QBG, CMUB, L); ibid., Tham Luang-Khun Nam Nang Norn NP, 800 m alt., 22 Jan 2000, <italic>Suksathan 2270</italic> (QBG); <bold>Phayao</bold>, Chiang Kham, Phu Lang Ka, 1,500 m alt., 18 Jan 2006, <italic>Suksathan 3641</italic> (QBG, CMUB); Nan, Doi Phu Kha NP, 1,500–1,600 m alt., 13 Dec 1990, <italic>Larsen</italic> et al. <italic>41910</italic> (AAU); ibid., 1,700 m alt., 28 July 1992, <italic>Larsen</italic> et al. <italic>43702</italic> (AAU); <bold>Lampang</bold>, Chae Son NP, 1,150 m alt., 7 Jan 1996, <italic>Maxwell 96-18</italic> (BKF, CMUB); <bold>Uttaradit</bold>, Phu Soi Dao NP, Sai Thong Waterfall, 1,615 m alt., 17 Nov 2009, <italic>Norsaengsri &amp; Intamusik 6162</italic> (QBG); <bold>Tak</bold>, Mae Sot, Pha Charoen Waterfall, 680 m alt., 10 Feb 2002, <italic>Simpson</italic> et al. <italic>2078</italic> (K, TCD); <bold>Phitsanulok</bold>, Chat Trakan, 22 Jan 2009, <italic>Maknoi 3002</italic> (QBG); ibid., Phu Hin Rong Kla NP, 1,400–1,600 m alt., 10–11 Dec 1990, <italic>Larsen</italic> et al. <italic>41827</italic> (AAU) &amp; <italic>41878</italic> (AAU); North-eastern: <bold>Phetchabun</bold>, Nam Nao NP, 18 Jan 2003, <italic>Chantaranothai</italic> et al. <italic>s.n.</italic> (BKF); <bold>Loei</bold>, Phu Suan Sai NP, 19 Dec 2006, <italic>Maknoi</italic> et al. <italic>1238</italic> (QBG-2 sheets); ibid., Phu Kradueng NP, 1,100–1,200 m alt., 28 Nov 1965, <italic>Tagawa 491</italic> (BKF, KYO-2 sheets); ibid., Wang Kwang Waterfall, 1,190–1,250 m alt., 16 Nov 1979, <italic>Shimizu</italic> et al. <italic>23219</italic> (BKF, KYO, L); Eastern: <bold>Chiyaphum</bold>, Nam Phrom, 600 m alt., 10 Dec 1971, <italic>van Beusekom</italic> et al. <italic>4097</italic> (BKF, K, L); South-western: <bold>Kanchanaburi</bold>, Ta Kanun, 400 m alt., 19 Jan 1962, <italic>Kerr 10267</italic> (BK, BM, K); Peninsular: <bold>Ranong</bold>, Kaper, Khao Pawta Luang Kaeo, 940–1,300 m alt., 10 Dec 1979, <italic>Shimizu</italic> et al. <italic>26724</italic> (BKF, L), <italic>26739</italic> (BKF), <italic>26841</italic> (BKF) &amp; <italic>26887</italic> (BKF, L); <bold>Nakhon Si Thammarat</bold>, Lan Saka, Khao Luang, 19 Nov 1955, <italic>Snan 312</italic> (BKF).</p></tp:treatment-sec><tp:treatment-sec sec-type="Preliminary conservation status assessment" id="SECID0EIFBI"><title>Preliminary conservation status assessment.</title><p>This species has an Extent of Occurrence (<abbrev xmlns:xlink="http://www.w3.org/1999/xlink" xlink:title="Extent of Occurrence" id="ABBRID0EOFBI" xlink:type="simple">EOO</abbrev>) of 295,960.413 km<sup>2</sup> and an Area of Occupancy (<abbrev xmlns:xlink="http://www.w3.org/1999/xlink" xlink:title="Area of Occupancy" id="ABBRID0EUFBI" xlink:type="simple">AOO</abbrev>) of 176.000 km<sup>2</sup> and is assessed as Least Concern (<abbrev xmlns:xlink="http://www.w3.org/1999/xlink" xlink:title="Least Concern" id="ABBRID0E1FBI" xlink:type="simple">LC</abbrev>) following <xref ref-type="bibr" rid="B29">IUCN (2022)</xref>.</p></tp:treatment-sec><tp:treatment-sec sec-type="notes" id="SECID0ECGBI"><title>Notes.</title><p><tp:taxon-name><tp:taxon-name-part taxon-name-part-type="genus" reg="Strobilanthes">Strobilanthes</tp:taxon-name-part><tp:taxon-name-part taxon-name-part-type="species" reg="dimorphotricha">dimorphotricha</tp:taxon-name-part><tp:taxon-name-part taxon-name-part-type="infraspecific-rank">subsp.</tp:taxon-name-part><tp:taxon-name-part taxon-name-part-type="subspecies" reg="rex">rex</tp:taxon-name-part></tp:taxon-name> differs consistently from subsp. <tp:taxon-name><tp:taxon-name-part taxon-name-part-type="genus" reg="Strobilanthes"/><tp:taxon-name-part taxon-name-part-type="species" reg="dimorphotricha"/><tp:taxon-name-part taxon-name-part-type="subspecies" reg="dimorphotricha">dimorphotricha</tp:taxon-name-part></tp:taxon-name> Hance from China and Vietnam in the rigid and subequal or sometimes unequal leaves. Subsp. <tp:taxon-name><tp:taxon-name-part taxon-name-part-type="genus" reg="Strobilanthes"/><tp:taxon-name-part taxon-name-part-type="species" reg="dimorphotricha"/><tp:taxon-name-part taxon-name-part-type="subspecies" reg="rex">rex</tp:taxon-name-part></tp:taxon-name> appears similar to <italic><tp:taxon-name><tp:taxon-name-part taxon-name-part-type="genus" reg="Strobilanthes">S.</tp:taxon-name-part><tp:taxon-name-part taxon-name-part-type="species" reg="paniculiformis">paniculiformis</tp:taxon-name-part></tp:taxon-name></italic> J.R.I.Wood in which the calyx lobe has 1 lobe longer than others. However, it differs by having ovate or elliptic-lanceolate bracts vs. ovate-orbicular in <italic><tp:taxon-name><tp:taxon-name-part taxon-name-part-type="genus" reg="Strobilanthes">S.</tp:taxon-name-part><tp:taxon-name-part taxon-name-part-type="species" reg="paniculiformis">paniculiformis</tp:taxon-name-part></tp:taxon-name></italic>.</p></tp:treatment-sec><tp:treatment-sec><!--Section generated to contain objects referenced in tp:taxon-treatment.--><fig id="F10" position="float" orientation="portrait"><object-id xmlns:xlink="http://www.w3.org/1999/xlink" content-type="doi" xlink:type="simple">10.3897/phytokeys.244.124260.figure10</object-id><object-id xmlns:xlink="http://www.w3.org/1999/xlink" content-type="arpha" xlink:type="simple">3FAA12E9-9542-5357-AD35-226B3EBDE12C</object-id><label>Figure 10.</label><caption><p>Distribution maps of <italic><tp:taxon-name><tp:taxon-name-part taxon-name-part-type="genus" reg="Strobilanthes">Strobilanthes</tp:taxon-name-part></tp:taxon-name></italic> with capitate inflorescence in Thailand <bold>A</bold><italic><tp:taxon-name><tp:taxon-name-part taxon-name-part-type="genus" reg="Strobilanthes">S.</tp:taxon-name-part><tp:taxon-name-part taxon-name-part-type="species" reg="aprica">aprica</tp:taxon-name-part></tp:taxon-name></italic> (Hance) T.Anderson, <italic><tp:taxon-name><tp:taxon-name-part taxon-name-part-type="genus" reg="Strobilanthes">S.</tp:taxon-name-part><tp:taxon-name-part taxon-name-part-type="species" reg="articulata">articulata</tp:taxon-name-part></tp:taxon-name></italic> J.B.Imlay and <italic><tp:taxon-name><tp:taxon-name-part taxon-name-part-type="genus" reg="Strobilanthes">S.</tp:taxon-name-part><tp:taxon-name-part taxon-name-part-type="species" reg="brandisii">brandisii</tp:taxon-name-part></tp:taxon-name></italic> T.Anderson <bold>B</bold><italic><tp:taxon-name><tp:taxon-name-part taxon-name-part-type="genus" reg="Strobilanthes">S.</tp:taxon-name-part><tp:taxon-name-part taxon-name-part-type="species" reg="capitata">capitata</tp:taxon-name-part></tp:taxon-name></italic> (Nees) T.Anderson, <italic><tp:taxon-name><tp:taxon-name-part taxon-name-part-type="genus" reg="Strobilanthes">S.</tp:taxon-name-part><tp:taxon-name-part taxon-name-part-type="species" reg="chiangdaoensis">chiangdaoensis</tp:taxon-name-part></tp:taxon-name></italic> Terao and <italic><tp:taxon-name><tp:taxon-name-part taxon-name-part-type="genus" reg="Strobilanthes">S.</tp:taxon-name-part><tp:taxon-name-part taxon-name-part-type="species" reg="consors">consors</tp:taxon-name-part></tp:taxon-name></italic> C.B.Clarke <bold>C</bold><italic><tp:taxon-name><tp:taxon-name-part taxon-name-part-type="genus" reg="Strobilanthes">S.</tp:taxon-name-part><tp:taxon-name-part taxon-name-part-type="species" reg="cruciata">cruciata</tp:taxon-name-part></tp:taxon-name></italic> (Bremek.) Terao, <tp:taxon-name><tp:taxon-name-part taxon-name-part-type="genus" reg="Strobilanthes">S.</tp:taxon-name-part><tp:taxon-name-part taxon-name-part-type="species" reg="dimorphotricha">dimorphotricha</tp:taxon-name-part><tp:taxon-name-part taxon-name-part-type="infraspecific-rank">subsp.</tp:taxon-name-part><tp:taxon-name-part taxon-name-part-type="subspecies" reg="rex">rex</tp:taxon-name-part></tp:taxon-name> (C.B.Clarke) J.R.I.Wood and <italic><tp:taxon-name><tp:taxon-name-part taxon-name-part-type="genus" reg="Strobilanthes">S.</tp:taxon-name-part><tp:taxon-name-part taxon-name-part-type="species" reg="echinata">echinata</tp:taxon-name-part></tp:taxon-name></italic> Nees <bold>D</bold><italic><tp:taxon-name><tp:taxon-name-part taxon-name-part-type="genus" reg="Strobilanthes">S.</tp:taxon-name-part><tp:taxon-name-part taxon-name-part-type="species" reg="erecta">erecta</tp:taxon-name-part></tp:taxon-name></italic> C.B.Clarke, <italic><tp:taxon-name><tp:taxon-name-part taxon-name-part-type="genus" reg="Strobilanthes">S.</tp:taxon-name-part><tp:taxon-name-part taxon-name-part-type="species" reg="esquirolii">esquirolii</tp:taxon-name-part></tp:taxon-name></italic> H.Lév. and <italic><tp:taxon-name><tp:taxon-name-part taxon-name-part-type="genus" reg="Strobilanthes">S.</tp:taxon-name-part><tp:taxon-name-part taxon-name-part-type="species" reg="falconeri">falconeri</tp:taxon-name-part></tp:taxon-name></italic> T.Anderson.</p></caption><graphic xmlns:xlink="http://www.w3.org/1999/xlink" xlink:href="phytokeys-244-089_article-124260__-g010.jpg" position="float" orientation="portrait" xlink:type="simple" id="oo_1087735.jpg"><uri content-type="original_file" xlink:type="simple">https://binary.pensoft.net/fig/1087735</uri></graphic></fig></tp:treatment-sec><ref-list><ref id="B29"><mixed-citation xmlns:xlink="http://www.w3.org/1999/xlink" xlink:type="simple">IUCN (<year>2022</year>) Guidelines for Using the IUCN Red List Categories and Criteria. Version 15.1. Prepared by the Standards and Petitions Committee. <ext-link xlink:href="https://www.iucnredlist.org/documents/RedListGuidelines.pdf" ext-link-type="uri" xlink:type="simple">https://www.iucnredlist.org/documents/RedListGuidelines.pdf</ext-link> [Accessed 01.11.2023]</mixed-citation></ref></ref-list></tp:taxon-treatment>
