# Supplementary material for: ﻿Notes on Strobilanthes (Acanthaceae) with capitate inflorescences in Thailand
Source: PhytoKeys. 2024 Jul 9;244:89–126. doi: 10.3897/phytokeys.244.124260 (PMC11252561; doi:10.3897/phytokeys.244.124260)
Supplement: XML Treatment for Strobilanthes echinata [file phytokeys.244.124260-treatment9.xml]

<!DOCTYPE tp:taxon-treatment
  PUBLIC "-//TaxonX//DTD Taxonomic Treatment Publishing DTD v0 20100105//EN" "tax-treatment-NSO.dtd">
<tp:taxon-treatment xmlns:tp="http://www.plazi.org/taxpub"><tp:treatment-meta><kwd-group><label>Taxon classification</label><kwd>
                <named-content content-type="kingdom">Plantae</named-content>
              </kwd><kwd>
                <named-content content-type="order">Lamiales</named-content>
              </kwd><kwd>
                <named-content content-type="family">Acanthaceae</named-content>
              </kwd></kwd-group><mixed-citation publication-type="journal"><person-group><name><surname>Kladwong</surname><given-names>Pornchai</given-names></name><name><surname>Chantaranothai</surname><given-names>Pranom</given-names></name></person-group><article-title>﻿Notes on <italic><tp:taxon-name><tp:taxon-name-part taxon-name-part-type="genus" reg="Strobilanthes">Strobilanthes</tp:taxon-name-part></tp:taxon-name></italic> (<tp:taxon-name><tp:taxon-name-part taxon-name-part-type="family">Acanthaceae</tp:taxon-name-part></tp:taxon-name>) with capitate inflorescences in Thailand</article-title><source>PhytoKeys</source><day>09</day><month>07</month><year>2024</year><volume>244</volume><fpage>89</fpage><lpage>126</lpage><pub-id pub-id-type="doi">10.3897/phytokeys.244.124260</pub-id></mixed-citation></tp:treatment-meta><tp:nomenclature><label>﻿9.</label><tp:taxon-name>
              <object-id xmlns:xlink="http://www.w3.org/1999/xlink" content-type="arpha" xlink:type="simple">571B9CA5-7E4A-51E6-A096-79CDC751FEAC</object-id>
              <tp:taxon-name-part taxon-name-part-type="genus" reg="Strobilanthes">Strobilanthes</tp:taxon-name-part>
              <tp:taxon-name-part taxon-name-part-type="species" reg="echinata">echinata</tp:taxon-name-part>
            </tp:taxon-name><tp:taxon-authority>Nees in Wall., Pl. Asiat. Rar. 3: 85. 1832.</tp:taxon-authority><xref ref-type="fig" rid="F10">Fig. 10C</xref><tp:nomenclature-citation-list><tp:nomenclature-citation><tp:taxon-name>
                  <tp:taxon-name-part taxon-name-part-type="genus" reg="Goldfussia">Goldfussia</tp:taxon-name-part>
                  <tp:taxon-name-part taxon-name-part-type="species" reg="echinata">echinata</tp:taxon-name-part>
                </tp:taxon-name><comment>(Nees) N.P.Balakr., Fl. Jowai 2: 355. 1983. Type: Based on <tp:taxon-name><tp:taxon-name-part taxon-name-part-type="genus" reg="Strobilanthes">Strobilanthes</tp:taxon-name-part><tp:taxon-name-part taxon-name-part-type="species" reg="echinata">echinata</tp:taxon-name-part></tp:taxon-name> Nees</comment></tp:nomenclature-citation><tp:nomenclature-citation><tp:taxon-name>
                  <tp:taxon-name-part taxon-name-part-type="genus" reg="Dicliptera">Dicliptera</tp:taxon-name-part>
                  <tp:taxon-name-part taxon-name-part-type="species" reg="crenata">crenata</tp:taxon-name-part>
                </tp:taxon-name><comment>Miq., Fl. Ned. Ind. 2: 844. 1858. Type: Indonesia, Sumatra, <italic>Horsfield s.n.</italic> (isotype BM [BM000884896!]).</comment></tp:nomenclature-citation><tp:nomenclature-citation><tp:taxon-name>
                  <tp:taxon-name-part taxon-name-part-type="genus" reg="Strobilanthes">Strobilanthes</tp:taxon-name-part>
                  <tp:taxon-name-part taxon-name-part-type="species" reg="jugorum">jugorum</tp:taxon-name-part>
                </tp:taxon-name><comment>Benoist, Bull. Soc. Bot. France 81: 601. 1934. Type: Vietnam, Tonkin, Chapa, Sept 1929, <italic>Pételot s.n.</italic> (holotype P [P00204976 image!]).</comment></tp:nomenclature-citation><tp:nomenclature-citation><tp:taxon-name>
                  <tp:taxon-name-part taxon-name-part-type="genus" reg="Tetraglochidium">Tetraglochidium</tp:taxon-name-part>
                  <tp:taxon-name-part taxon-name-part-type="species" reg="jugorum">jugorum</tp:taxon-name-part>
                </tp:taxon-name><comment>(Benoist) Bremek., Dansk Bot. Ark. 23: 207. 1965. Type: Based on <tp:taxon-name><tp:taxon-name-part taxon-name-part-type="genus" reg="Strobilanthes">Strobilanthes</tp:taxon-name-part><tp:taxon-name-part taxon-name-part-type="species" reg="jugorum">jugorum</tp:taxon-name-part></tp:taxon-name> Benoist</comment></tp:nomenclature-citation><tp:nomenclature-citation><tp:taxon-name>
                  <tp:taxon-name-part taxon-name-part-type="genus" reg="Strobilanthes">Strobilanthes</tp:taxon-name-part>
                  <tp:taxon-name-part taxon-name-part-type="species" reg="latibracteata">latibracteata</tp:taxon-name-part>
                </tp:taxon-name><comment>J.B.Imlay, Bull. Misc. Inform. Kew 1939(3): 122. 1939. Type: Thailand, Trang, Khao [Kao] Soi Dao, 28 Apr 1930, <italic>Kerr 19190</italic> (lectotype BM [BM000793157!] designated here; isolectotypes ABD [ABDUH:2/908 image!], BK [257645!]).</comment></tp:nomenclature-citation><tp:nomenclature-citation><tp:taxon-name>
                  <tp:taxon-name-part taxon-name-part-type="genus" reg="Strobilanthes">Strobilanthes</tp:taxon-name-part>
                  <tp:taxon-name-part taxon-name-part-type="species" reg="maingayi">maingayi</tp:taxon-name-part>
                </tp:taxon-name><comment>C.B.Clarke in Hook.f., Fl. Brit. India 4(11): 448. 1884. Type: Malaya, <italic>Maingay 1182</italic> (lectotype K [K001514853!] first step designated by <xref ref-type="bibr" rid="B7">Bennett et al. (2008)</xref>, second step designated here; isolectotypes BM [BM00088495!], K [K001514854!]).</comment></tp:nomenclature-citation><tp:nomenclature-citation><tp:taxon-name>
                  <tp:taxon-name-part taxon-name-part-type="genus" reg="Tetraglochidium">Tetraglochidium</tp:taxon-name-part>
                  <tp:taxon-name-part taxon-name-part-type="species" reg="maingayi">maingayi</tp:taxon-name-part>
                </tp:taxon-name><comment>(C.B.Clarke) Bremek., Verh. Kon. Ned. Akad. Wetensch., Afd. Natuurk., Sect. 2. 41(1): 221. 1944. Type: Based on <tp:taxon-name><tp:taxon-name-part taxon-name-part-type="genus" reg="Strobilanthes">Strobilanthes</tp:taxon-name-part><tp:taxon-name-part taxon-name-part-type="species" reg="maingayi">maingayi</tp:taxon-name-part></tp:taxon-name> C.B.Clarke</comment></tp:nomenclature-citation><tp:nomenclature-citation><tp:taxon-name>
                  <tp:taxon-name-part taxon-name-part-type="genus" reg="Tetraglochidium">Tetraglochidium</tp:taxon-name-part>
                  <tp:taxon-name-part taxon-name-part-type="species" reg="maingayi">maingayi</tp:taxon-name-part>
                  <tp:taxon-name-part taxon-name-part-type="infraspecific-rank">var.</tp:taxon-name-part>
                  <tp:taxon-name-part taxon-name-part-type="variety" reg="paucinervium">paucinervium</tp:taxon-name-part>
                </tp:taxon-name><comment>Bremek., Dansk Bot. Ark. 23: 206. 1965. Type: Thailand, Prachinburi, Khao Khieo, 20 June 1963, <italic>Larsen 10159</italic> (holotype U [U0000138 image!]; isotypes AAU!, BKF [BKF080038!], C [C10005203 image!]).</comment></tp:nomenclature-citation><tp:nomenclature-citation><tp:taxon-name>
                  <tp:taxon-name-part taxon-name-part-type="genus" reg="Strobilanthes">Strobilanthes</tp:taxon-name-part>
                  <tp:taxon-name-part taxon-name-part-type="species" reg="maingayi">maingayi</tp:taxon-name-part>
                  <tp:taxon-name-part taxon-name-part-type="infraspecific-rank">var.</tp:taxon-name-part>
                  <tp:taxon-name-part taxon-name-part-type="variety" reg="glabra">glabra</tp:taxon-name-part>
                </tp:taxon-name><comment>[glaber]J.B.Imlay, Bull. Misc. Inform. Kew 1939(3): 119. 1939. Type: Thailand, Prachuap Khiri Khan, Khao [Kao] Luang, 5 July 1926, <italic>Kerr 10835</italic> (lectotype BM [BM000793159!] designated here; isolectotypes ABD [ABDUH:2/909 image!], BK [257644!], K [K001514916!, K001514917!]).</comment></tp:nomenclature-citation><tp:nomenclature-citation><tp:taxon-name>
                  <tp:taxon-name-part taxon-name-part-type="genus" reg="Strobilanthes">Strobilanthes</tp:taxon-name-part>
                  <tp:taxon-name-part taxon-name-part-type="species" reg="pectinata">pectinata</tp:taxon-name-part>
                  <tp:taxon-name-part taxon-name-part-type="infraspecific-rank">var.</tp:taxon-name-part>
                  <tp:taxon-name-part taxon-name-part-type="variety" reg="acuminata">acuminata</tp:taxon-name-part>
                </tp:taxon-name><comment>J.B.Imlay in Kew Bull. 1939: 119. 1939. Type: Thailand, Khao [Kao] Luang, 29 Apr 1928, <italic>Kerr 15464</italic> (lectotype BM [BM000793158!] designated here; isolectotypes ABD [ABDUH:2/912 image!], BK [231580!], K [K001514913!, K001514914!]).</comment></tp:nomenclature-citation><tp:nomenclature-citation><tp:taxon-name>
                  <tp:taxon-name-part taxon-name-part-type="genus" reg="Strobilanthes">Strobilanthes</tp:taxon-name-part>
                  <tp:taxon-name-part taxon-name-part-type="species" reg="echinata">echinata</tp:taxon-name-part>
                  <tp:taxon-name-part taxon-name-part-type="infraspecific-rank">var.</tp:taxon-name-part>
                  <tp:taxon-name-part taxon-name-part-type="variety" reg="acuminata">acuminata</tp:taxon-name-part>
                </tp:taxon-name><comment>(J.B.Imlay) Bremek., Verh. Kon. Ned. Akad. Wetensch., Afd. Natuurk., Sect. 2. 41(1): 274. 1944. Type: Based on <tp:taxon-name><tp:taxon-name-part taxon-name-part-type="genus" reg="Strobilanthes">Strobilanthes</tp:taxon-name-part><tp:taxon-name-part taxon-name-part-type="species" reg="pectinata">pectinata</tp:taxon-name-part><tp:taxon-name-part taxon-name-part-type="infraspecific-rank">var.</tp:taxon-name-part><tp:taxon-name-part taxon-name-part-type="variety" reg="acuminata">acuminata</tp:taxon-name-part></tp:taxon-name> J.B.Imlay.</comment></tp:nomenclature-citation><tp:nomenclature-citation><tp:taxon-name>
                  <tp:taxon-name-part taxon-name-part-type="genus" reg="Strobilanthes">Strobilanthes</tp:taxon-name-part>
                  <tp:taxon-name-part taxon-name-part-type="species" reg="pectinata">pectinata</tp:taxon-name-part>
                  <tp:taxon-name-part taxon-name-part-type="infraspecific-rank">var.</tp:taxon-name-part>
                  <tp:taxon-name-part taxon-name-part-type="variety" reg="glandulosa">glandulosa</tp:taxon-name-part>
                </tp:taxon-name><comment>J.B.Imlay, Bull. Misc. Inform. Kew 1939(3): 119. 1939. Type: Thailand, Nan, Pua, Mt. Pu Huat, 3 Mar 1921, <italic>Kerr 4993</italic> (lectotype BM [BM000793160!] designated here; isolectotypes ABD [ABDUH:2/910 image!], BK [231583!], K [K001514918!]).</comment></tp:nomenclature-citation><tp:nomenclature-citation><tp:taxon-name>
                  <tp:taxon-name-part taxon-name-part-type="genus" reg="Strobilanthes">Strobilanthes</tp:taxon-name-part>
                  <tp:taxon-name-part taxon-name-part-type="species" reg="echinata">echinata</tp:taxon-name-part>
                  <tp:taxon-name-part taxon-name-part-type="infraspecific-rank">var.</tp:taxon-name-part>
                  <tp:taxon-name-part taxon-name-part-type="variety" reg="glandulosa">glandulosa</tp:taxon-name-part>
                </tp:taxon-name><comment>(J.B.Imlay) Bremek., Verh. Kon. Ned. Akad. Wetensch., Afd. Natuurk., Sect. 2. 41(1): 274. 1944. Type: Based on <tp:taxon-name><tp:taxon-name-part taxon-name-part-type="genus" reg="Strobilanthes">Strobilanthes</tp:taxon-name-part><tp:taxon-name-part taxon-name-part-type="species" reg="pectinata">pectinata</tp:taxon-name-part><tp:taxon-name-part taxon-name-part-type="infraspecific-rank">var.</tp:taxon-name-part><tp:taxon-name-part taxon-name-part-type="variety" reg="glandulosa">glandulosa</tp:taxon-name-part></tp:taxon-name> J.B.Imlay</comment></tp:nomenclature-citation><tp:nomenclature-citation><tp:taxon-name>
                  <tp:taxon-name-part taxon-name-part-type="genus" reg="Strobilanthes">Strobilanthes</tp:taxon-name-part>
                  <tp:taxon-name-part taxon-name-part-type="species" reg="pectinata">pectinata</tp:taxon-name-part>
                  <tp:taxon-name-part taxon-name-part-type="infraspecific-rank">var.</tp:taxon-name-part>
                  <tp:taxon-name-part taxon-name-part-type="variety" reg="punctata">punctata</tp:taxon-name-part>
                </tp:taxon-name><comment>J.B.Imlay, Bull. Misc. Inform. Kew 1939(3): 119. 1939. Type: Thailand, Satun, Khao [Kao] Keo Range, 12 Mar 1928, <italic>Kerr 14512</italic> (lectotype BM [BM000793156!] designated here; isolectotypes ABD [ABDUH:2/911 image!], BK [231579!]).</comment></tp:nomenclature-citation><tp:nomenclature-citation><tp:taxon-name>
                  <tp:taxon-name-part taxon-name-part-type="genus" reg="Strobilanthes">Strobilanthes</tp:taxon-name-part>
                  <tp:taxon-name-part taxon-name-part-type="species" reg="echinata">echinata</tp:taxon-name-part>
                  <tp:taxon-name-part taxon-name-part-type="infraspecific-rank">var.</tp:taxon-name-part>
                  <tp:taxon-name-part taxon-name-part-type="variety" reg="punctata">punctata</tp:taxon-name-part>
                </tp:taxon-name><comment>(J.B.Imlay) Bremek., Verh. Kon. Ned. Akad. Wetensch., Afd. Natuurk., Sect. 2. 41(1): 274. 1944. Type: Based on <tp:taxon-name><tp:taxon-name-part taxon-name-part-type="genus" reg="Strobilanthes">Strobilanthes</tp:taxon-name-part><tp:taxon-name-part taxon-name-part-type="species" reg="pectinata">pectinata</tp:taxon-name-part><tp:taxon-name-part taxon-name-part-type="infraspecific-rank">var.</tp:taxon-name-part><tp:taxon-name-part taxon-name-part-type="variety" reg="punctata">punctata</tp:taxon-name-part></tp:taxon-name> J.B.Imlay</comment></tp:nomenclature-citation><tp:nomenclature-citation><tp:taxon-name>
                  <tp:taxon-name-part taxon-name-part-type="genus" reg="Ruellia">Ruellia</tp:taxon-name-part>
                  <tp:taxon-name-part taxon-name-part-type="species" reg="pectinata">pectinata</tp:taxon-name-part>
                </tp:taxon-name><comment>Wall., Numer. List [Wallich] n. 2356. 1830, nom. nud.</comment></tp:nomenclature-citation></tp:nomenclature-citation-list></tp:nomenclature><tp:treatment-sec sec-type="material" id="SECID0E6UBI"><title>Type.</title><p>India, Meghalaya, <italic>de Silva</italic> in <italic>Wall. Numer. List: 2356</italic>, 1831–1832 (lectotype K-W [K001115724!], designated by <xref ref-type="bibr" rid="B7">Bennett et al. 2008</xref>, pg. 133; isolectotype BM [BM000884989!]).</p></tp:treatment-sec><tp:treatment-sec sec-type="distribution" id="SECID0ENVBI"><title>Distribution.</title><p>India, Bhutan, Myanmar, China, Thailand, Laos, Vietnam Cambodia, Malaysia, Indonesia.</p></tp:treatment-sec><tp:treatment-sec sec-type="ecology" id="SECID0ESVBI"><title>Ecology.</title><p>In evergreen forest, granite bedrock; 310–2,580 m alt., flowering and fruiting from August to July.</p></tp:treatment-sec><tp:treatment-sec sec-type="material" id="SECID0EXVBI"><title>Selected specimens examined.</title><p>Thailand, Northern: <bold>Chiang Mai</bold>, Doi Inthanon NP, 2,200–2,440 m alt., 2 May 1921, <italic>Kerr 5308</italic> (BK, BM, K); ibid., 2,170 m alt., 4 June 1930, <italic>Garrett 564</italic> (BKF, K-2 sheets, L); ibid., 1,200–2,580 m alt., 24 June 1978, <italic>Phengklai</italic> et al. <italic>4066</italic> (BKF, K, L, PSU); ibid., 2,565 m alt., 31 Dec 1989, <italic>Maxwell 89-1629</italic> (CMU, E, L); ibid., Fang, Doi Pha Hom Pok NP, 1,300 m alt., 12 Sept 1967, <italic>Iwatsuki</italic> et al. <italic>9572</italic> (BKF, K, KYO, L); <bold>Nan</bold>, Doi Phu Kha NP, 1,450 m alt., 25 June 1999, <italic>Srisanga 735</italic> (AAU, BKF, QBG, CMUB); ibid., Pua, Phu Huat, 1,500–1,600 m alt., 3 Mar 1921, <italic>Kerr 4993</italic> (ABD, BK, BM, K); <bold>Uttaradit</bold>, Phu Soi Dao NP, 1,960 m alt., 30 June 2009, <italic>Intamusik</italic> et al. <italic>245</italic> (QBG); North-eastern: <bold>Loei</bold>, Phu Luang WS, 1,200 m alt., 28 Aug 1996, <italic>Phengklai &amp; Fukuoka 10096</italic> (BKF-3 sheets, QBG-2 sheets); Eastern: <bold>Chaiyaphum</bold>, Thung Kamang, 850 m alt., 1 June 1974, <italic>Geesink</italic> et al. <italic>7129</italic> (AAU, BKF, K, L); <bold>Nakhon Ratchasima</bold>, Khao Yai NP, 600–800 m alt., 7 July 1963, <italic>Kasem 288</italic> (BK); ibid., Khao Khieo, 1,300 m alt., 29 Aug 1963, <italic>Smitinand &amp; Sleumer s.n.</italic> (BKF); South-western: <bold>Prachuap Khiri Khan</bold>, Khao Luang, 1,000 m alt., 5 July 1926, <italic>Kerr 10835</italic> (ABD, BK, BM, K-2 sheets); Central: <bold>Saraburi</bold>, Khao Khieo, 1,000 m alt., 8 June 1979, <italic>Vidal</italic> et al. <italic>6360</italic> (AAU, BKF, K, KYO, L, P); South-eastern: <bold>Prachinburi</bold>, Khao Khieo, 1,300 m alt., 20 June 1963, <italic>Larsen 10159</italic> (AAU, BKF, C, U); <bold>Rayong</bold>, Khao Cha Moa-Khao Wong NP, 650 m alt., 24 Nov 1979, <italic>Shimizu</italic> et al. <italic>23465</italic> (KYO); <bold>Chanthaburi</bold>, Khao Khitchakut NP, Krating Waterfall, 310 m alt., 29 Nov 1979, <italic>Shimizu</italic> et al. <italic>23940</italic> (BKF, KYO-2 sheets, L); <bold>Trat</bold>, Khao Kuap, 22 May 1930, <italic>Put 2940</italic> (BK, BM, K); Peninsular: <bold>Ranong</bold>, Kaper, Khao Pawta Luang Kaeo, 940–1200 m alt., 9 Dec 1979, <italic>Shimizu</italic> et al. <italic>26595</italic> (BKF, KYO); <bold>Krabi</bold>, Khao Phanom Bencha NP, 1,350 m alt., 8 Jan 2006, <italic>Gardner ST2182</italic> (BKF-2 sheets, K-2 sheets); <bold>Nakhon Si Thammarat</bold>, Khao Luang, 900 m alt., 29 Apr 1928, <italic>Kerr 15464</italic> (ABD, BK, BM, K-2 sheets); ibid., 3 May 1941, <italic>Smitinand 827</italic> (BKF, L); ibid., 1,200–1,300 m alt., 24 Feb 1995, <italic>Larsen</italic> et al. <italic>45973</italic> (AAU); <bold>Trang</bold>, Palian, Khao Soi Dao, 800 m alt., 28 Apr 1930, <italic>Kerr 19190</italic> (ABD, BK, BM); ibid., Yan Ta Khao, Khao Banthat, summit area of Phu Pha Mek, 1,240 m alt., 7 Apr 2003, <italic>Middleton</italic> et al. <italic>1995</italic> (BKF, E) &amp; <italic>2001</italic> (BKF); <bold>Satun</bold>, Khao [Kao] Keo Range, 600 m alt., 12 Mar 1928, <italic>Kerr 14512</italic> (ABD, BK, BM); ibid., 700 m alt., 12 Mar 1928, <italic>Kerr 14528</italic> (BK, BM, K); <bold>Songkhla</bold>, Hat Yai, Ton Nga Chang Waterfall, 21 Aug 1992, <italic>Niyomdham 3066</italic> (BKF-2 sheets); <bold>Pattani</bold>, Khao [Kao] Kala Kiri, 800–900 m alt., 1 Apr 1928, <italic>Kerr 14954</italic> (BK, BM, K); <bold>Yala</bold>, Bannang Sata, Khao Pok Yok, 1,000 m alt., 10 Oct 1991, <italic>Larsen</italic> et al. <italic>42276</italic> (AAU, BKF).</p></tp:treatment-sec><tp:treatment-sec sec-type="Preliminary conservation status assessment" id="SECID0E5ZBI"><title>Preliminary conservation status assessment.</title><p>This species has an Extent of Occurrence (<abbrev xmlns:xlink="http://www.w3.org/1999/xlink" xlink:title="Extent of Occurrence" id="ABBRID0EE1BI" xlink:type="simple">EOO</abbrev>) of 469,202.533 km<sup>2</sup> and an Area of Occupancy (<abbrev xmlns:xlink="http://www.w3.org/1999/xlink" xlink:title="Area of Occupancy" id="ABBRID0EK1BI" xlink:type="simple">AOO</abbrev>) of 88.000 km<sup>2</sup> and is assessed as Least Concern (<abbrev xmlns:xlink="http://www.w3.org/1999/xlink" xlink:title="Least Concern" id="ABBRID0EQ1BI" xlink:type="simple">LC</abbrev>) following <xref ref-type="bibr" rid="B29">IUCN (2022)</xref>.</p></tp:treatment-sec><tp:treatment-sec sec-type="notes" id="SECID0EY1BI"><title>Notes.</title><p><italic><tp:taxon-name><tp:taxon-name-part taxon-name-part-type="genus" reg="Strobilanthes">Strobilanthes</tp:taxon-name-part><tp:taxon-name-part taxon-name-part-type="species" reg="echinata">echinata</tp:taxon-name-part></tp:taxon-name></italic> differs from <italic><tp:taxon-name><tp:taxon-name-part taxon-name-part-type="genus" reg="Strobilanthes">S.</tp:taxon-name-part><tp:taxon-name-part taxon-name-part-type="species" reg="cruciata">cruciata</tp:taxon-name-part></tp:taxon-name></italic> in its dentate or fimbriate or dentate-crenate vs. acuminate on the apex bracteoles and calyx. In addition, the bracts of <italic><tp:taxon-name><tp:taxon-name-part taxon-name-part-type="genus" reg="Strobilanthes">S.</tp:taxon-name-part><tp:taxon-name-part taxon-name-part-type="species" reg="echinata">echinata</tp:taxon-name-part></tp:taxon-name></italic> are sessile vs. bract with petiolar base in <italic><tp:taxon-name><tp:taxon-name-part taxon-name-part-type="genus" reg="Strobilanthes">S.</tp:taxon-name-part><tp:taxon-name-part taxon-name-part-type="species" reg="cruciata">cruciata</tp:taxon-name-part></tp:taxon-name></italic>.</p><p><italic><tp:taxon-name><tp:taxon-name-part taxon-name-part-type="genus" reg="Strobilanthes">Strobilanthes</tp:taxon-name-part><tp:taxon-name-part taxon-name-part-type="species" reg="maingayi">maingayi</tp:taxon-name-part></tp:taxon-name></italic> was described based on <italic>Maingay 1182</italic> at K (<xref ref-type="bibr" rid="B18">Clarke 1884</xref>). Material at K was considered to be the holotype by <xref ref-type="bibr" rid="B7">Bennett et al. (2008)</xref>. However, there is no indication in <xref ref-type="bibr" rid="B18">Clarke (1884)</xref> that only the material now in K was studied. We also found that there are three duplicates of <italic>Maingay 1182</italic>, two of which are deposited at K [K001514853, K001514854] and the other one at BM [BM00088495]. K001514853 has more leaves and inflorescences than the others. <xref ref-type="bibr" rid="B7">Bennett et al. (2008)</xref> can be considered as first step lectotypification (<xref ref-type="bibr" rid="B46">Turland 2019</xref>). We therefore, undertake the second step and select K001514853 as the lectotype.</p><p><italic>Kerr 19190</italic> was cited in the protologue of <italic><tp:taxon-name><tp:taxon-name-part taxon-name-part-type="genus" reg="Strobilanthes">S.</tp:taxon-name-part><tp:taxon-name-part taxon-name-part-type="species" reg="latibracteata">latibracteata</tp:taxon-name-part></tp:taxon-name></italic> (<xref ref-type="bibr" rid="B27">Imlay 1939</xref>). This number has three duplicates each one was deposited at ABD [ABDUH:2/908], BK [257645] and BM [BM000793157]. We found that the sheet BM000793157 has <italic>Imlay</italic>’s handwriting labelled as “<italic><tp:taxon-name><tp:taxon-name-part taxon-name-part-type="genus" reg="Strobilanthes">Strobilanthes</tp:taxon-name-part><tp:taxon-name-part taxon-name-part-type="species" reg="latibracteata">latibracteata</tp:taxon-name-part></tp:taxon-name></italic> Imlay Type no.” and the specimen has well-preserved bracts as well as corolla. Furthermore, the size of the leaf, bract and corolla matches with the protologue. Therefore, the sheet BM000793157 is selected as the lectotype.</p><p><italic>Kerr 10835</italic> was mentioned as the type of <tp:taxon-name><tp:taxon-name-part taxon-name-part-type="genus" reg="Strobilanthes">S.</tp:taxon-name-part><tp:taxon-name-part taxon-name-part-type="species" reg="maingayi">maingayi</tp:taxon-name-part><tp:taxon-name-part taxon-name-part-type="infraspecific-rank">var.</tp:taxon-name-part><tp:taxon-name-part taxon-name-part-type="variety" reg="glabra">glabra</tp:taxon-name-part></tp:taxon-name> (<xref ref-type="bibr" rid="B27">Imlay 1939</xref>). [The varietal name was originally published as ‘<italic>glaber</italic>: but as <italic><tp:taxon-name><tp:taxon-name-part taxon-name-part-type="genus" reg="Strobilanthes">Strobilanthes</tp:taxon-name-part></tp:taxon-name></italic> is feminine we follow <xref ref-type="bibr" rid="B7">Bennett et al. 2008</xref> and use <italic><tp:taxon-name><tp:taxon-name-part taxon-name-part-type="genus" reg="Strobilanthes"/><tp:taxon-name-part taxon-name-part-type="species" reg="maingayi"/><tp:taxon-name-part taxon-name-part-type="variety" reg="glabra">glabra</tp:taxon-name-part></tp:taxon-name></italic>]. <italic>Kerr 10835</italic> has five duplicates, two of which are at K [K001514916, K001514917] and one each at ABD [ABDUH:2/909], BK [257644] and BM [BM000793159]. The sheet BM000793159 agreed with the protologue based on leaf size and has <italic>Imlay</italic>’s handwriting as follows: “<tp:taxon-name><tp:taxon-name-part taxon-name-part-type="genus" reg="Strobilanthes">Strobilanthes</tp:taxon-name-part><tp:taxon-name-part taxon-name-part-type="species" reg="maingayi">maingayi</tp:taxon-name-part><tp:taxon-name-part taxon-name-part-type="authority">C.B.Clarke</tp:taxon-name-part><tp:taxon-name-part taxon-name-part-type="infraspecific-rank">var.</tp:taxon-name-part><tp:taxon-name-part taxon-name-part-type="variety" reg="glabra">glabra</tp:taxon-name-part></tp:taxon-name> Imlay Type of var.” Therefore, we designate the sheet BM000793159 as the lectotype.</p><p><italic>Kerr 15464</italic> was cited in the protologue of <tp:taxon-name><tp:taxon-name-part taxon-name-part-type="genus" reg="Strobilanthes">S.</tp:taxon-name-part><tp:taxon-name-part taxon-name-part-type="species" reg="pectinata">pectinata</tp:taxon-name-part><tp:taxon-name-part taxon-name-part-type="infraspecific-rank">var.</tp:taxon-name-part><tp:taxon-name-part taxon-name-part-type="variety" reg="acuminata">acuminata</tp:taxon-name-part></tp:taxon-name> (<xref ref-type="bibr" rid="B27">Imlay 1939</xref>). This number has five duplicates, two of which were deposited at K [K001514913, K001514914] and each one was housed at ABD [ABDUH:2/912], BK [231580], BM [BM000793158]. The sheet BM000793158 has <italic>Imlay</italic>’s handwriting as follows: “<tp:taxon-name><tp:taxon-name-part taxon-name-part-type="genus" reg="Strobilanthes">Strobilanthes</tp:taxon-name-part><tp:taxon-name-part taxon-name-part-type="species" reg="pectinata">pectinata</tp:taxon-name-part><tp:taxon-name-part taxon-name-part-type="authority">T. Anders.</tp:taxon-name-part><tp:taxon-name-part taxon-name-part-type="infraspecific-rank">var.</tp:taxon-name-part><tp:taxon-name-part taxon-name-part-type="variety" reg="acuminata">acuminata</tp:taxon-name-part></tp:taxon-name> Imlay Type of var.” and has well-preserved leaves. Therefore, the sheet BM000793158 is selected as the lectotype and the other duplicates are isolectotypes.</p><p><xref ref-type="bibr" rid="B27">Imlay (1939)</xref> described a new taxon, <tp:taxon-name><tp:taxon-name-part taxon-name-part-type="genus" reg="Strobilanthes">S.</tp:taxon-name-part><tp:taxon-name-part taxon-name-part-type="species" reg="pectinata">pectinata</tp:taxon-name-part><tp:taxon-name-part taxon-name-part-type="infraspecific-rank">var.</tp:taxon-name-part><tp:taxon-name-part taxon-name-part-type="variety" reg="glandulosa">glandulosa</tp:taxon-name-part></tp:taxon-name> based on <italic>Kerr 4993</italic> which has four duplicates one each at ABD [ABDUH:2/910], BK [231583], BM [BM000793160] and K [K001514918]. We select the sheet BM000793160 as the lectotype because it has glandular hairs on the stem which correspond with the protologue. Additionally, it also has <italic>Imlay</italic>’s handwriting as follows: “<tp:taxon-name><tp:taxon-name-part taxon-name-part-type="genus" reg="Strobilanthes">Strobilanthes</tp:taxon-name-part><tp:taxon-name-part taxon-name-part-type="species" reg="pectinata">pectinata</tp:taxon-name-part><tp:taxon-name-part taxon-name-part-type="authority">T. Anders.</tp:taxon-name-part><tp:taxon-name-part taxon-name-part-type="infraspecific-rank">var.</tp:taxon-name-part><tp:taxon-name-part taxon-name-part-type="variety" reg="glandulosa">glandulosa</tp:taxon-name-part></tp:taxon-name> Imlay”.</p><p>
              Var. <tp:taxon-name><tp:taxon-name-part taxon-name-part-type="genus" reg="Strobilanthes"/><tp:taxon-name-part taxon-name-part-type="species" reg="pectinata"/><tp:taxon-name-part taxon-name-part-type="variety" reg="pectinata">pectinata</tp:taxon-name-part></tp:taxon-name> was described as a new taxon by <xref ref-type="bibr" rid="B27">Imlay (1939)</xref> based on <italic>Kerr 14512</italic> which has three duplicates, each one was deposited in ABD [ABDUH:2/911], BK [231579] and BM [BM000793156]. The sheet BM000793156 has the size of bracts, calyx and fruits corresponding with the protologue and it also has <italic>Imlay</italic>’s handwriting as follows: “<tp:taxon-name><tp:taxon-name-part taxon-name-part-type="genus" reg="Strobilanthes">Strobilanthes</tp:taxon-name-part><tp:taxon-name-part taxon-name-part-type="species" reg="pectinata">pectinata</tp:taxon-name-part><tp:taxon-name-part taxon-name-part-type="authority">T. Anders.</tp:taxon-name-part><tp:taxon-name-part taxon-name-part-type="infraspecific-rank">var.</tp:taxon-name-part><tp:taxon-name-part taxon-name-part-type="variety" reg="punctata">punctata</tp:taxon-name-part></tp:taxon-name> Imlay Type no. of var.”. Therefore, the sheet BM000793156 is selected as the lectotype.</p></tp:treatment-sec><tp:treatment-sec><!--Section generated to contain objects referenced in tp:taxon-treatment.--><fig id="F10" position="float" orientation="portrait"><object-id xmlns:xlink="http://www.w3.org/1999/xlink" content-type="doi" xlink:type="simple">10.3897/phytokeys.244.124260.figure10</object-id><object-id xmlns:xlink="http://www.w3.org/1999/xlink" content-type="arpha" xlink:type="simple">3FAA12E9-9542-5357-AD35-226B3EBDE12C</object-id><label>Figure 10.</label><caption><p>Distribution maps of <italic><tp:taxon-name><tp:taxon-name-part taxon-name-part-type="genus" reg="Strobilanthes">Strobilanthes</tp:taxon-name-part></tp:taxon-name></italic> with capitate inflorescence in Thailand <bold>A</bold><italic><tp:taxon-name><tp:taxon-name-part taxon-name-part-type="genus" reg="Strobilanthes">S.</tp:taxon-name-part><tp:taxon-name-part taxon-name-part-type="species" reg="aprica">aprica</tp:taxon-name-part></tp:taxon-name></italic> (Hance) T.Anderson, <italic><tp:taxon-name><tp:taxon-name-part taxon-name-part-type="genus" reg="Strobilanthes">S.</tp:taxon-name-part><tp:taxon-name-part taxon-name-part-type="species" reg="articulata">articulata</tp:taxon-name-part></tp:taxon-name></italic> J.B.Imlay and <italic><tp:taxon-name><tp:taxon-name-part taxon-name-part-type="genus" reg="Strobilanthes">S.</tp:taxon-name-part><tp:taxon-name-part taxon-name-part-type="species" reg="brandisii">brandisii</tp:taxon-name-part></tp:taxon-name></italic> T.Anderson <bold>B</bold><italic><tp:taxon-name><tp:taxon-name-part taxon-name-part-type="genus" reg="Strobilanthes">S.</tp:taxon-name-part><tp:taxon-name-part taxon-name-part-type="species" reg="capitata">capitata</tp:taxon-name-part></tp:taxon-name></italic> (Nees) T.Anderson, <italic><tp:taxon-name><tp:taxon-name-part taxon-name-part-type="genus" reg="Strobilanthes">S.</tp:taxon-name-part><tp:taxon-name-part taxon-name-part-type="species" reg="chiangdaoensis">chiangdaoensis</tp:taxon-name-part></tp:taxon-name></italic> Terao and <italic><tp:taxon-name><tp:taxon-name-part taxon-name-part-type="genus" reg="Strobilanthes">S.</tp:taxon-name-part><tp:taxon-name-part taxon-name-part-type="species" reg="consors">consors</tp:taxon-name-part></tp:taxon-name></italic> C.B.Clarke <bold>C</bold><italic><tp:taxon-name><tp:taxon-name-part taxon-name-part-type="genus" reg="Strobilanthes">S.</tp:taxon-name-part><tp:taxon-name-part taxon-name-part-type="species" reg="cruciata">cruciata</tp:taxon-name-part></tp:taxon-name></italic> (Bremek.) Terao, <tp:taxon-name><tp:taxon-name-part taxon-name-part-type="genus" reg="Strobilanthes">S.</tp:taxon-name-part><tp:taxon-name-part taxon-name-part-type="species" reg="dimorphotricha">dimorphotricha</tp:taxon-name-part><tp:taxon-name-part taxon-name-part-type="infraspecific-rank">subsp.</tp:taxon-name-part><tp:taxon-name-part taxon-name-part-type="subspecies" reg="rex">rex</tp:taxon-name-part></tp:taxon-name> (C.B.Clarke) J.R.I.Wood and <italic><tp:taxon-name><tp:taxon-name-part taxon-name-part-type="genus" reg="Strobilanthes">S.</tp:taxon-name-part><tp:taxon-name-part taxon-name-part-type="species" reg="echinata">echinata</tp:taxon-name-part></tp:taxon-name></italic> Nees <bold>D</bold><italic><tp:taxon-name><tp:taxon-name-part taxon-name-part-type="genus" reg="Strobilanthes">S.</tp:taxon-name-part><tp:taxon-name-part taxon-name-part-type="species" reg="erecta">erecta</tp:taxon-name-part></tp:taxon-name></italic> C.B.Clarke, <italic><tp:taxon-name><tp:taxon-name-part taxon-name-part-type="genus" reg="Strobilanthes">S.</tp:taxon-name-part><tp:taxon-name-part taxon-name-part-type="species" reg="esquirolii">esquirolii</tp:taxon-name-part></tp:taxon-name></italic> H.Lév. and <italic><tp:taxon-name><tp:taxon-name-part taxon-name-part-type="genus" reg="Strobilanthes">S.</tp:taxon-name-part><tp:taxon-name-part taxon-name-part-type="species" reg="falconeri">falconeri</tp:taxon-name-part></tp:taxon-name></italic> T.Anderson.</p></caption><graphic xmlns:xlink="http://www.w3.org/1999/xlink" xlink:href="phytokeys-244-089_article-124260__-g010.jpg" position="float" orientation="portrait" xlink:type="simple" id="oo_1087735.jpg"><uri content-type="original_file" xlink:type="simple">https://binary.pensoft.net/fig/1087735</uri></graphic></fig></tp:treatment-sec><ref-list><ref id="B7"><mixed-citation xmlns:xlink="http://www.w3.org/1999/xlink" xlink:type="simple"><person-group><name name-style="western"><surname>Bennett</surname><given-names>JR</given-names></name><name name-style="western"><surname>Wood</surname><given-names>JRI</given-names></name><name name-style="western"><surname>Scotland</surname><given-names>RW</given-names></name></person-group> (<year>2008</year>) <article-title>Uncorrelated variation in widespread species: Species delimitation in <italic><tp:taxon-name><tp:taxon-name-part taxon-name-part-type="genus">Strobilanthes</tp:taxon-name-part><tp:taxon-name-part taxon-name-part-type="species">echinata</tp:taxon-name-part></tp:taxon-name></italic> Nees (<tp:taxon-name><tp:taxon-name-part taxon-name-part-type="family">Acanthaceae</tp:taxon-name-part></tp:taxon-name>).</article-title><source>Botanical Journal of the Linnean Society</source><volume>156</volume>(<issue>1</issue>): <fpage>131</fpage>–<lpage>141</lpage>. <ext-link xlink:href="10.1111/j.1095-8339.2007.00756.x" ext-link-type="doi" xlink:type="simple">https://doi.org/10.1111/j.1095-8339.2007.00756.x</ext-link></mixed-citation></ref><ref id="B29"><mixed-citation xmlns:xlink="http://www.w3.org/1999/xlink" xlink:type="simple">IUCN (<year>2022</year>) Guidelines for Using the IUCN Red List Categories and Criteria. Version 15.1. Prepared by the Standards and Petitions Committee. <ext-link xlink:href="https://www.iucnredlist.org/documents/RedListGuidelines.pdf" ext-link-type="uri" xlink:type="simple">https://www.iucnredlist.org/documents/RedListGuidelines.pdf</ext-link> [Accessed 01.11.2023]</mixed-citation></ref><ref id="B18"><mixed-citation xmlns:xlink="http://www.w3.org/1999/xlink" xlink:type="simple"><person-group><name name-style="western"><surname>Clarke</surname><given-names>CB</given-names></name></person-group> (<year>1884</year>) <article-title><tp:taxon-name><tp:taxon-name-part taxon-name-part-type="family">Acanthaceae</tp:taxon-name-part></tp:taxon-name>.</article-title> In: <person-group><name name-style="western"><surname>Hooker</surname><given-names>JD</given-names></name></person-group> (<role>Ed.</role>) <issue-title>Flora of British India (Vol.</issue-title><source>4). L. Reeve &amp; Co, London</source>, <fpage>387</fpage>–<lpage>558</lpage>.</mixed-citation></ref><ref id="B46"><mixed-citation xmlns:xlink="http://www.w3.org/1999/xlink" xlink:type="simple"><person-group><name name-style="western"><surname>Turland</surname><given-names>NJ</given-names></name></person-group> (<year>2019</year>) The code decoded. A user’s guide to the International Code of Nomenclature for algae, fungi, and plants. 2<sup>nd</sup> Edn. Pensoft, Bulgaria. <ext-link xlink:href="10.3897/ab.e38075" ext-link-type="doi" xlink:type="simple">https://doi.org/10.3897/ab.e38075</ext-link></mixed-citation></ref><ref id="B27"><mixed-citation xmlns:xlink="http://www.w3.org/1999/xlink" xlink:type="simple"><person-group><name name-style="western"><surname>Imlay</surname><given-names>JB</given-names></name></person-group> (<year>1939</year>) <article-title>Contributions to the flora of Siam. Additamentum LI. New and re-named Siamese <tp:taxon-name><tp:taxon-name-part taxon-name-part-type="family">Acanthaceae</tp:taxon-name-part></tp:taxon-name>.</article-title><source>Bulletin of Miscellaneous Information Kew</source><volume>1939</volume>(<issue>3</issue>): <fpage>109</fpage>–<lpage>150</lpage>. <ext-link xlink:href="10.2307/4111677" ext-link-type="doi" xlink:type="simple">https://doi.org/10.2307/4111677</ext-link></mixed-citation></ref></ref-list></tp:taxon-treatment>
