# Supplementary material for: ﻿Notes on Strobilanthes (Acanthaceae) with capitate inflorescences in Thailand
Source: PhytoKeys. 2024 Jul 9;244:89–126. doi: 10.3897/phytokeys.244.124260 (PMC11252561; doi:10.3897/phytokeys.244.124260)
Supplement: XML Treatment for Strobilanthes erecta [file phytokeys.244.124260-treatment10.xml]

<!DOCTYPE tp:taxon-treatment
  PUBLIC "-//TaxonX//DTD Taxonomic Treatment Publishing DTD v0 20100105//EN" "tax-treatment-NSO.dtd">
<tp:taxon-treatment xmlns:tp="http://www.plazi.org/taxpub"><tp:treatment-meta><kwd-group><label>Taxon classification</label><kwd>
                <named-content content-type="kingdom">Plantae</named-content>
              </kwd><kwd>
                <named-content content-type="order">Lamiales</named-content>
              </kwd><kwd>
                <named-content content-type="family">Acanthaceae</named-content>
              </kwd></kwd-group><mixed-citation publication-type="journal"><person-group><name><surname>Kladwong</surname><given-names>Pornchai</given-names></name><name><surname>Chantaranothai</surname><given-names>Pranom</given-names></name></person-group><article-title>﻿Notes on <italic><tp:taxon-name><tp:taxon-name-part taxon-name-part-type="genus" reg="Strobilanthes">Strobilanthes</tp:taxon-name-part></tp:taxon-name></italic> (<tp:taxon-name><tp:taxon-name-part taxon-name-part-type="family">Acanthaceae</tp:taxon-name-part></tp:taxon-name>) with capitate inflorescences in Thailand</article-title><source>PhytoKeys</source><day>09</day><month>07</month><year>2024</year><volume>244</volume><fpage>89</fpage><lpage>126</lpage><pub-id pub-id-type="doi">10.3897/phytokeys.244.124260</pub-id></mixed-citation></tp:treatment-meta><tp:nomenclature><label>﻿10.</label><tp:taxon-name>
              <object-id xmlns:xlink="http://www.w3.org/1999/xlink" content-type="arpha" xlink:type="simple">DF6F18F0-8C2B-524B-93F4-C687351BC050</object-id>
              <tp:taxon-name-part taxon-name-part-type="genus" reg="Strobilanthes">Strobilanthes</tp:taxon-name-part>
              <tp:taxon-name-part taxon-name-part-type="species" reg="erecta">erecta</tp:taxon-name-part>
            </tp:taxon-name><tp:taxon-authority>C.B.Clarke, Bot. Jahrb. Syst. 41(2): 67. 1907.</tp:taxon-authority><xref ref-type="fig" rid="F10">Fig. 10D</xref><tp:nomenclature-citation-list><tp:nomenclature-citation><tp:taxon-name>
                  <tp:taxon-name-part taxon-name-part-type="genus" reg="Goldfussia">Goldfussia</tp:taxon-name-part>
                  <tp:taxon-name-part taxon-name-part-type="species" reg="laotica">laotica</tp:taxon-name-part>
                </tp:taxon-name><comment>Bremek., Proc. Kon. Ned. Akad. Wetensch. C 60: 3. 1957. Type: Laos, Xieng Khouang, Vidal 1685 (holotype U [U0000028!]; isotype P [P04366109 image!]).</comment></tp:nomenclature-citation><tp:nomenclature-citation><tp:taxon-name>
                  <tp:taxon-name-part taxon-name-part-type="genus" reg="Strobilanthes">Strobilanthes</tp:taxon-name-part>
                  <tp:taxon-name-part taxon-name-part-type="species" reg="suborbicularis">suborbicularis</tp:taxon-name-part>
                </tp:taxon-name><comment>J.B.Imlay, Bull. Misc. Inform. Kew 1939(3): 118. 1939. Type: Thailand. Chiang Mai, Doi Inthanon [Doi Aang Ka], 2 Nov 1930, <italic>Put 3302</italic> (lectotype K n.v. designated by <xref ref-type="bibr" rid="B40">Son et al. (2018)</xref>; isolectotypes ABD [ABDUH:2/914 image!], BK [257647!], BM [BM000906322!], C [C10005219 image!], KYO!).</comment></tp:nomenclature-citation><tp:nomenclature-citation><tp:taxon-name>
                  <tp:taxon-name-part taxon-name-part-type="genus" reg="Dossifluga">Dossifluga</tp:taxon-name-part>
                  <tp:taxon-name-part taxon-name-part-type="species" reg="suborbicularis">suborbicularis</tp:taxon-name-part>
                </tp:taxon-name><comment>(J.B.Imlay) Bremek., Verh. Kon. Ned. Akad. Wetensch., Afd. Natuurk., Sect. 2. 41(1): 235. 1944. Type based on <tp:taxon-name><tp:taxon-name-part taxon-name-part-type="genus" reg="Strobilanthes">Strobilanthes</tp:taxon-name-part><tp:taxon-name-part taxon-name-part-type="species" reg="suborbicularis">suborbicularis</tp:taxon-name-part></tp:taxon-name> J.B.Imlay</comment></tp:nomenclature-citation></tp:nomenclature-citation-list></tp:nomenclature><tp:treatment-sec sec-type="material" id="SECID0EGICI"><title>Type.</title><p>Thailand, Doi Chiang Dao, 17 Feb 1905, <italic>Hosseus 401a</italic> (holotype M [M0168696 image!]; isotype P [P00719317 image!]).</p></tp:treatment-sec><tp:treatment-sec sec-type="distribution" id="SECID0EOICI"><title>Distribution.</title><p>Myanmar, China, Thailand, Laos, Vietnam.</p></tp:treatment-sec><tp:treatment-sec sec-type="ecology" id="SECID0ETICI"><title>Ecology.</title><p>In open hill evergreen scrub and pine forest on mountain top, sandy soil, limestone or granite bedrock; 980–2,200 m alt., flowering and fruiting from September to February.</p></tp:treatment-sec><tp:treatment-sec sec-type="material" id="SECID0EYICI"><title>Selected specimens examined.</title><p>Thailand, Northern: <bold>Chiang Mai</bold>, Doi Chiang Dao WS, 2,160 m alt., 17 Feb 1905, <italic>Hosseus 401a</italic> (M, P); ibid., 1,500–2,200 m alt., 3 Dec 1961, <italic>Smitinand &amp; Anderson 7305</italic> (BKF-2 sheets); ibid., 2,000 m alt., 7 Dec 1965, <italic>Hennipman 3273</italic> (BKF, L); ibid., Chom Thong, Doi Inthanon NP, 2 Nov 1930, <italic>Put 3302</italic> (ABD, BM, C, K); ibid., 1,800 m alt., 18 Feb 1999, <italic>Suksathan 1572</italic> (QBG); ibid., 1,700 m alt., 22 Sept 2001, <italic>Suksathan 3087</italic> (QBG); ibid., 19 Nov 2020, <italic>Kladwong 532 &amp; 533</italic> (KKU); <bold>Nan</bold>, Doi Phu Kha NP, Doi Phu Wae, 1,700 m alt., 10 Dec 1998, <italic>Srisanga 412</italic> (AAU, BKF, CMUB, KYO, QBG); North-eastern: <bold>Loei</bold>, Phu Luang WS, 1,300 m alt., 27 Nov 1959, <italic>Bunpheng 955</italic> (BKF); ibid., 1,500 m alt., 3 Jan 1983, <italic>Niyomdham &amp; Vidal 442</italic> (AAU, BKF-2 sheets, P) &amp; <italic>501</italic> (AAU, BKF-2 sheets, P); ibid., 1,400 m alt., 15 Apr 1968, <italic>Chermsirivathana 872</italic> (BK); ibid., 1,500 m alt., 26 Jan 1981, <italic>Smitinand s.n.</italic> (BKF); ibid., 19 Nov 2019, <italic>Kladwong 501</italic> (KKU).</p></tp:treatment-sec><tp:treatment-sec sec-type="Preliminary conservation status assessment" id="SECID0EHKCI"><title>Preliminary conservation status assessment.</title><p>This species has an Extent of Occurrence (<abbrev xmlns:xlink="http://www.w3.org/1999/xlink" xlink:title="Extent of Occurrence" id="ABBRID0ENKCI" xlink:type="simple">EOO</abbrev>) of 312,285.154 km<sup>2</sup> and an Area of Occupancy (<abbrev xmlns:xlink="http://www.w3.org/1999/xlink" xlink:title="Area of Occupancy" id="ABBRID0ETKCI" xlink:type="simple">AOO</abbrev>) of 44.000 km<sup>2</sup> and is assessed as Least Concern (<abbrev xmlns:xlink="http://www.w3.org/1999/xlink" xlink:title="Least Concern" id="ABBRID0EZKCI" xlink:type="simple">LC</abbrev>) following <xref ref-type="bibr" rid="B29">IUCN (2022)</xref>.</p></tp:treatment-sec><tp:treatment-sec sec-type="notes" id="SECID0EBLCI"><title>Notes.</title><p><italic><tp:taxon-name><tp:taxon-name-part taxon-name-part-type="genus" reg="Strobilanthes">Strobilanthes</tp:taxon-name-part><tp:taxon-name-part taxon-name-part-type="species" reg="erecta">erecta</tp:taxon-name-part></tp:taxon-name></italic> resembles <italic><tp:taxon-name><tp:taxon-name-part taxon-name-part-type="genus" reg="Strobilanthes">S.</tp:taxon-name-part><tp:taxon-name-part taxon-name-part-type="species" reg="phyllocephala">phyllocephala</tp:taxon-name-part></tp:taxon-name></italic> J.R.I.Wood &amp; Scotland in the shape of its leaf base, but it differs in having ovate-elliptic or obovate and caducous bracts. <xref ref-type="bibr" rid="B53">Wood and Scotland (2006)</xref> treated <italic><tp:taxon-name><tp:taxon-name-part taxon-name-part-type="genus" reg="Strobilanthes">S.</tp:taxon-name-part><tp:taxon-name-part taxon-name-part-type="species" reg="laotica">laotica</tp:taxon-name-part></tp:taxon-name></italic> as a synonym of <tp:taxon-name><tp:taxon-name-part taxon-name-part-type="genus" reg="Strobilanthes">S.</tp:taxon-name-part><tp:taxon-name-part taxon-name-part-type="species" reg="dimorphotricha">dimorphotricha</tp:taxon-name-part><tp:taxon-name-part taxon-name-part-type="infraspecific-rank">subsp.</tp:taxon-name-part><tp:taxon-name-part taxon-name-part-type="subspecies" reg="rex">rex</tp:taxon-name-part></tp:taxon-name>, but after investigation of type specimens we found that this species is conspecific with <italic><tp:taxon-name><tp:taxon-name-part taxon-name-part-type="genus" reg="Strobilanthes">S.</tp:taxon-name-part><tp:taxon-name-part taxon-name-part-type="species" reg="erecta">erecta</tp:taxon-name-part></tp:taxon-name></italic>. This is corresponded with the report of <xref ref-type="bibr" rid="B40">Son et al. (2018)</xref>.</p><p><xref ref-type="bibr" rid="B40">Son et al. (2018)</xref> proposed the duplicate of <italic>Put 3302</italic> from K (without barcode) as the lectotype of <italic><tp:taxon-name><tp:taxon-name-part taxon-name-part-type="genus" reg="Strobilanthes">S.</tp:taxon-name-part><tp:taxon-name-part taxon-name-part-type="species" reg="suborbicularis">suborbicularis</tp:taxon-name-part></tp:taxon-name></italic>. Unfortunately, we have not seen this duplicate. Moreover, they also provided a picture of the lectotype, but we found that this picture is the sheet BM000906322 at BM, not K: the citation of K may therefore be in error. We were able to locate five duplicates of <italic>Put 3302</italic> one deposited at each of ABD [ABDUH:2/914], BK [257647], BM [BM000906322], C [C10005219] and KYO.</p></tp:treatment-sec><tp:treatment-sec><!--Section generated to contain objects referenced in tp:taxon-treatment.--><fig id="F10" position="float" orientation="portrait"><object-id xmlns:xlink="http://www.w3.org/1999/xlink" content-type="doi" xlink:type="simple">10.3897/phytokeys.244.124260.figure10</object-id><object-id xmlns:xlink="http://www.w3.org/1999/xlink" content-type="arpha" xlink:type="simple">3FAA12E9-9542-5357-AD35-226B3EBDE12C</object-id><label>Figure 10.</label><caption><p>Distribution maps of <italic><tp:taxon-name><tp:taxon-name-part taxon-name-part-type="genus" reg="Strobilanthes">Strobilanthes</tp:taxon-name-part></tp:taxon-name></italic> with capitate inflorescence in Thailand <bold>A</bold><italic><tp:taxon-name><tp:taxon-name-part taxon-name-part-type="genus" reg="Strobilanthes">S.</tp:taxon-name-part><tp:taxon-name-part taxon-name-part-type="species" reg="aprica">aprica</tp:taxon-name-part></tp:taxon-name></italic> (Hance) T.Anderson, <italic><tp:taxon-name><tp:taxon-name-part taxon-name-part-type="genus" reg="Strobilanthes">S.</tp:taxon-name-part><tp:taxon-name-part taxon-name-part-type="species" reg="articulata">articulata</tp:taxon-name-part></tp:taxon-name></italic> J.B.Imlay and <italic><tp:taxon-name><tp:taxon-name-part taxon-name-part-type="genus" reg="Strobilanthes">S.</tp:taxon-name-part><tp:taxon-name-part taxon-name-part-type="species" reg="brandisii">brandisii</tp:taxon-name-part></tp:taxon-name></italic> T.Anderson <bold>B</bold><italic><tp:taxon-name><tp:taxon-name-part taxon-name-part-type="genus" reg="Strobilanthes">S.</tp:taxon-name-part><tp:taxon-name-part taxon-name-part-type="species" reg="capitata">capitata</tp:taxon-name-part></tp:taxon-name></italic> (Nees) T.Anderson, <italic><tp:taxon-name><tp:taxon-name-part taxon-name-part-type="genus" reg="Strobilanthes">S.</tp:taxon-name-part><tp:taxon-name-part taxon-name-part-type="species" reg="chiangdaoensis">chiangdaoensis</tp:taxon-name-part></tp:taxon-name></italic> Terao and <italic><tp:taxon-name><tp:taxon-name-part taxon-name-part-type="genus" reg="Strobilanthes">S.</tp:taxon-name-part><tp:taxon-name-part taxon-name-part-type="species" reg="consors">consors</tp:taxon-name-part></tp:taxon-name></italic> C.B.Clarke <bold>C</bold><italic><tp:taxon-name><tp:taxon-name-part taxon-name-part-type="genus" reg="Strobilanthes">S.</tp:taxon-name-part><tp:taxon-name-part taxon-name-part-type="species" reg="cruciata">cruciata</tp:taxon-name-part></tp:taxon-name></italic> (Bremek.) Terao, <tp:taxon-name><tp:taxon-name-part taxon-name-part-type="genus" reg="Strobilanthes">S.</tp:taxon-name-part><tp:taxon-name-part taxon-name-part-type="species" reg="dimorphotricha">dimorphotricha</tp:taxon-name-part><tp:taxon-name-part taxon-name-part-type="infraspecific-rank">subsp.</tp:taxon-name-part><tp:taxon-name-part taxon-name-part-type="subspecies" reg="rex">rex</tp:taxon-name-part></tp:taxon-name> (C.B.Clarke) J.R.I.Wood and <italic><tp:taxon-name><tp:taxon-name-part taxon-name-part-type="genus" reg="Strobilanthes">S.</tp:taxon-name-part><tp:taxon-name-part taxon-name-part-type="species" reg="echinata">echinata</tp:taxon-name-part></tp:taxon-name></italic> Nees <bold>D</bold><italic><tp:taxon-name><tp:taxon-name-part taxon-name-part-type="genus" reg="Strobilanthes">S.</tp:taxon-name-part><tp:taxon-name-part taxon-name-part-type="species" reg="erecta">erecta</tp:taxon-name-part></tp:taxon-name></italic> C.B.Clarke, <italic><tp:taxon-name><tp:taxon-name-part taxon-name-part-type="genus" reg="Strobilanthes">S.</tp:taxon-name-part><tp:taxon-name-part taxon-name-part-type="species" reg="esquirolii">esquirolii</tp:taxon-name-part></tp:taxon-name></italic> H.Lév. and <italic><tp:taxon-name><tp:taxon-name-part taxon-name-part-type="genus" reg="Strobilanthes">S.</tp:taxon-name-part><tp:taxon-name-part taxon-name-part-type="species" reg="falconeri">falconeri</tp:taxon-name-part></tp:taxon-name></italic> T.Anderson.</p></caption><graphic xmlns:xlink="http://www.w3.org/1999/xlink" xlink:href="phytokeys-244-089_article-124260__-g010.jpg" position="float" orientation="portrait" xlink:type="simple" id="oo_1087735.jpg"><uri content-type="original_file" xlink:type="simple">https://binary.pensoft.net/fig/1087735</uri></graphic></fig></tp:treatment-sec><ref-list><ref id="B40"><mixed-citation xmlns:xlink="http://www.w3.org/1999/xlink" xlink:type="simple"><person-group><name name-style="western"><surname>Son</surname><given-names>NT</given-names></name><name name-style="western"><surname>Lin</surname><given-names>Z</given-names></name><name name-style="western"><surname>Nguyen</surname><given-names>SK</given-names></name><name name-style="western"><surname>Deng</surname><given-names>Y</given-names></name></person-group> (<year>2018</year>) <article-title><italic><tp:taxon-name><tp:taxon-name-part taxon-name-part-type="genus">Strobilanthes</tp:taxon-name-part><tp:taxon-name-part taxon-name-part-type="species">erecta</tp:taxon-name-part></tp:taxon-name></italic> (<tp:taxon-name><tp:taxon-name-part taxon-name-part-type="family">Acanthaceae</tp:taxon-name-part></tp:taxon-name>), a newly recorded species from China and Vietnam.</article-title><source>Phytotaxa</source><volume>372</volume>(<issue>4</issue>): <fpage>283</fpage>–<lpage>290</lpage>. <ext-link xlink:href="10.11646/phytotaxa.372.4.5" ext-link-type="doi" xlink:type="simple">https://doi.org/10.11646/phytotaxa.372.4.5</ext-link></mixed-citation></ref><ref id="B29"><mixed-citation xmlns:xlink="http://www.w3.org/1999/xlink" xlink:type="simple">IUCN (<year>2022</year>) Guidelines for Using the IUCN Red List Categories and Criteria. Version 15.1. Prepared by the Standards and Petitions Committee. <ext-link xlink:href="https://www.iucnredlist.org/documents/RedListGuidelines.pdf" ext-link-type="uri" xlink:type="simple">https://www.iucnredlist.org/documents/RedListGuidelines.pdf</ext-link> [Accessed 01.11.2023]</mixed-citation></ref><ref id="B53"><mixed-citation xmlns:xlink="http://www.w3.org/1999/xlink" xlink:type="simple"><person-group><name name-style="western"><surname>Wood</surname><given-names>JRI</given-names></name><name name-style="western"><surname>Scotland</surname><given-names>RW</given-names></name></person-group> (<year>2006</year>) <article-title>Some Notes on the <italic><tp:taxon-name><tp:taxon-name-part taxon-name-part-type="genus">Strobilanthes</tp:taxon-name-part><tp:taxon-name-part taxon-name-part-type="species">pentstemonoides</tp:taxon-name-part></tp:taxon-name></italic> (<tp:taxon-name><tp:taxon-name-part taxon-name-part-type="family">Acanthaceae</tp:taxon-name-part></tp:taxon-name>) Complex in China, India and South East Asia.</article-title><source>Kew Bulletin</source><volume>61</volume>(<issue>1</issue>): <fpage>5</fpage>–<lpage>16</lpage>. <ext-link xlink:href="https://www.jstor.org/stable/20443241" ext-link-type="uri" xlink:type="simple">https://www.jstor.org/stable/20443241</ext-link></mixed-citation></ref></ref-list></tp:taxon-treatment>
