# Supplementary material for: ﻿Notes on Strobilanthes (Acanthaceae) with capitate inflorescences in Thailand
Source: PhytoKeys. 2024 Jul 9;244:89–126. doi: 10.3897/phytokeys.244.124260 (PMC11252561; doi:10.3897/phytokeys.244.124260)
Supplement: XML Treatment for Strobilanthes esquirolii [file phytokeys.244.124260-treatment11.xml]

<!DOCTYPE tp:taxon-treatment
  PUBLIC "-//TaxonX//DTD Taxonomic Treatment Publishing DTD v0 20100105//EN" "tax-treatment-NSO.dtd">
<tp:taxon-treatment xmlns:tp="http://www.plazi.org/taxpub"><tp:treatment-meta><kwd-group><label>Taxon classification</label><kwd>
                <named-content content-type="kingdom">Plantae</named-content>
              </kwd><kwd>
                <named-content content-type="order">Lamiales</named-content>
              </kwd><kwd>
                <named-content content-type="family">Acanthaceae</named-content>
              </kwd></kwd-group><mixed-citation publication-type="journal"><person-group><name><surname>Kladwong</surname><given-names>Pornchai</given-names></name><name><surname>Chantaranothai</surname><given-names>Pranom</given-names></name></person-group><article-title>﻿Notes on <italic><tp:taxon-name><tp:taxon-name-part taxon-name-part-type="genus" reg="Strobilanthes">Strobilanthes</tp:taxon-name-part></tp:taxon-name></italic> (<tp:taxon-name><tp:taxon-name-part taxon-name-part-type="family">Acanthaceae</tp:taxon-name-part></tp:taxon-name>) with capitate inflorescences in Thailand</article-title><source>PhytoKeys</source><day>09</day><month>07</month><year>2024</year><volume>244</volume><fpage>89</fpage><lpage>126</lpage><pub-id pub-id-type="doi">10.3897/phytokeys.244.124260</pub-id></mixed-citation></tp:treatment-meta><tp:nomenclature><label>﻿11.</label><tp:taxon-name>
              <object-id xmlns:xlink="http://www.w3.org/1999/xlink" content-type="arpha" xlink:type="simple">FAAAA981-9F0A-5436-BC8A-BD8C4EC78D44</object-id>
              <tp:taxon-name-part taxon-name-part-type="genus" reg="Strobilanthes">Strobilanthes</tp:taxon-name-part>
              <tp:taxon-name-part taxon-name-part-type="species" reg="esquirolii">esquirolii</tp:taxon-name-part>
            </tp:taxon-name><tp:taxon-authority>H.Lév., Repert. Spec. Nov. Regni Veg. 12: 18. 1913.</tp:taxon-authority><xref ref-type="fig" rid="F4">Figs 4</xref><xref ref-type="fig" rid="F10">, 10D</xref><tp:nomenclature-citation-list><tp:nomenclature-citation><tp:taxon-name>
                  <tp:taxon-name-part taxon-name-part-type="genus" reg="Tetragoga">Tetragoga</tp:taxon-name-part>
                  <tp:taxon-name-part taxon-name-part-type="species" reg="esquirolii">esquirolii</tp:taxon-name-part>
                </tp:taxon-name><comment>(H.Lév.) E.Hossain in Notes Roy. Bot. Gard. Edinburgh 32: 410. 1973.</comment></tp:nomenclature-citation><tp:nomenclature-citation><tp:taxon-name>
                  <tp:taxon-name-part taxon-name-part-type="genus" reg="Strobilanthes">Strobilanthes</tp:taxon-name-part>
                  <tp:taxon-name-part taxon-name-part-type="species" reg="bombycina">bombycina</tp:taxon-name-part>
                </tp:taxon-name><comment>J.B.Imlay, Bull. Misc. Inform. Kew 1939(3): 124. 1939. Type: Thailand, Kanchanaburi; Si Sawat [Si Sawat], 14 Jan 1926, <italic>Kerr 10211</italic> (lectotype BM [BM000906285!] designated here; isolectotypes ABD [ABDUH:2/888 image!], BK [257639!], K [K001514899!]), syn. nov.</comment></tp:nomenclature-citation><tp:nomenclature-citation><tp:taxon-name>
                  <tp:taxon-name-part taxon-name-part-type="genus" reg="Strobilanthes">Strobilanthes</tp:taxon-name-part>
                  <tp:taxon-name-part taxon-name-part-type="species" reg="leucocephala">leucocephala</tp:taxon-name-part>
                </tp:taxon-name><comment>Craib, Bull. Misc. Inform. Kew 1914(3): 130. 1914. Type: Thailand, Lamphun, Mae Tha [Me Ta], Doi Din Deng, 3 Feb 1912, <italic>Kerr 2317</italic> (lectotype K [K001514901!] designated here; isolectotypes BM [BM000906289!], E [E00133531!], K [K001514900!, K001514902!, K001514903!], TCD!).</comment></tp:nomenclature-citation><tp:nomenclature-citation><tp:taxon-name>
                  <tp:taxon-name-part taxon-name-part-type="genus" reg="Goldfussia">Goldfussia</tp:taxon-name-part>
                  <tp:taxon-name-part taxon-name-part-type="species" reg="leucocephala">leucocephala</tp:taxon-name-part>
                </tp:taxon-name><comment>(Craib) C.Y.Wu ex H.P. Tsui &amp; C.C.Hu in Fl. Reipubl. Popularis Sin. 70: 165. 2002. Type: Based on <tp:taxon-name><tp:taxon-name-part taxon-name-part-type="genus" reg="Strobilanthes">Strobilanthes</tp:taxon-name-part><tp:taxon-name-part taxon-name-part-type="species" reg="leucocephala">leucocephala</tp:taxon-name-part></tp:taxon-name> Craib.</comment></tp:nomenclature-citation></tp:nomenclature-citation-list></tp:nomenclature><tp:treatment-sec sec-type="material" id="SECID0EQRCI"><title>Type.</title><p>China, Kweichow, de Pa-Bonn a Ting-Chan, 16 Dec1904, <italic>Esquirol 322</italic> (holotype E [E00133561!]).</p><fig id="F4" position="float" orientation="portrait"><object-id xmlns:xlink="http://www.w3.org/1999/xlink" content-type="doi" xlink:type="simple">10.3897/phytokeys.244.124260.figure4</object-id><object-id xmlns:xlink="http://www.w3.org/1999/xlink" content-type="arpha" xlink:type="simple">4C658BD5-9084-5B56-B148-03BE8ABFE705</object-id><label>Figure 4.</label><caption><p><italic><tp:taxon-name><tp:taxon-name-part taxon-name-part-type="genus" reg="Strobilanthes">Strobilanthes</tp:taxon-name-part><tp:taxon-name-part taxon-name-part-type="species" reg="esquirolii">esquirolii</tp:taxon-name-part></tp:taxon-name></italic> H.Lév <bold>A</bold> stem and leaves <bold>B, C</bold> inflorescences <bold>D</bold> corolla, anthers and stigma.</p></caption><graphic xmlns:xlink="http://www.w3.org/1999/xlink" xlink:href="phytokeys-244-089_article-124260__-g004.jpg" position="float" orientation="portrait" xlink:type="simple" id="oo_1087729.jpg"><uri content-type="original_file" xlink:type="simple">https://binary.pensoft.net/fig/1087729</uri></graphic></fig></tp:treatment-sec><tp:treatment-sec sec-type="distribution" id="SECID0EWSCI"><title>Distribution.</title><p>Myanmar, China, Thailand, Laos, Vietnam.</p></tp:treatment-sec><tp:treatment-sec sec-type="ecology" id="SECID0E2SCI"><title>Ecology.</title><p>In hill evergreen forest or mixed deciduous forest with bamboo, limestone granite or sandstone bedrock; 107–2,190 m alt., flowering and fruiting from October to May.</p></tp:treatment-sec><tp:treatment-sec sec-type="material" id="SECID0EATCI"><title>Selected specimens examined.</title><p>Thailand, Northern: <bold>Mae Hong Son</bold>, Mueang, Tham Pla-Namtok Pha Suea NP, Doi Pha Daeng, 680 m alt., 26 Dec 2012, <italic>Norsaengsri 10016</italic> (BKF, QBG); ibid., Pai, Mae Yen Waterfall, 570 m alt., 15 Jan 1983, <italic>Koyama 32503</italic> (BKF, KYO, L); <bold>Chiang Mai</bold>, Doi Chiang Dao WS, 600–800 m alt., 4 Jan 1954, <italic>Garrett 1427</italic> (K, L2 sheets, P); ibid., 550 m alt., 8 Mar 1965, <italic>Chermsirivathana 298</italic> (BK, BKF); ibid., 1,250–1,425 m alt., 4 Dec 1965, <italic>Hennipman 3216</italic> (BKF, K, KYO, L, P); ibid., 6 Jan 1975, <italic>Geesink 8111</italic> (BKF, K, L); ibid., 1,625 m alt., 5 Nov 1995, <italic>Maxwell 95-1077</italic> (BKF, CMUB, L2 sheets); ibid., 14 Oct 2019, <italic>Kladwong 482</italic> (KKU) &amp; <italic>483</italic> (KKU); ibid., Fang, 750 m alt., 27 Feb 1958, <italic>Sørensen</italic> et al. <italic>1726</italic> (E); ibid., 700–800 m alt., 11 Jan 1975, <italic>Geesink 8217</italic> (AAU, BKF, K, KYO, L, P) &amp; <italic>8220</italic> (BKF, K, L); ibid., Mae Taeng, 1,300 m alt., 23 Nov 2001, <italic>Maxwell 01-626</italic> (BKF, CMUB, L); <bold>Lamphun</bold>, Mae Tha, Doi Din Deng, 3 Feb 1912, <italic>Kerr 2317</italic> (BM, E, K, TCD); <bold>Lampang</bold>, Doi Khun Than NP, 16 Dec 2019, <italic>Balslev</italic> et al. <italic>9910</italic> (AAU); ibid., 25 Oct 2019, <italic>Kladwong 509</italic> (KKU); <bold>Tak</bold>, Umphang, Ban Mae Lamung, 24 Dec 2010, <italic>Suksathan</italic> et al. <italic>5429</italic> (L); <bold>Phitsanulok</bold>, Chat Trakan, Phu Miang, 2 Oct 1968, <italic>Phusomsaeng</italic> et al. <italic>11</italic> (BKF, K, L); ibid., Phu Hin Rong Kla NP, 1,400–1,600 m alt., 10 Dec 1990, <italic>Larsen</italic> et al. <italic>41828</italic> (AAU); North-eastern: <bold>Loei</bold>, Na Haew, Phu Suan Sai NP, 15 May 2008, <italic>Maknoi</italic> &amp; <italic>Srisanga 2293</italic> (QBG); ibid., Phu Kradueng NP, 900–1,300 m alt., 17 Dec 1982, <italic>Koyama</italic> et al. <italic>31205</italic> (BKF, KYO, L); ibid., Phu Luang WS, 1,300 m alt., 14 Mar 1980, <italic>Smitinand s.n.</italic> (BKF); <bold>Bueng Kan</bold>, Phu Wau WS, 197 m alt., 28 Dec 2011, <italic>Norsaengsri</italic> &amp; <italic>Tathana 8698</italic> (BKF, QBG); South-western: <bold>Uthaitani</bold>, Ban Rai, Ban Poo Bon, 300 m alt., 2 Feb 1976, <italic>Maxwell 76-56</italic> (BK, L 2 sheets); <bold>Kanchanaburi</bold>, Si Sawat, Erawan NP, Huai Lam Tam Ton, 580–600 m alt., 26 Nov 1982, <italic>Koyama</italic> et al. <italic>30306</italic> (BKF, KYO, L); without locality, 14 Jan 1926, <italic>Kerr 10211</italic> (ABD, BK, BM, K).</p></tp:treatment-sec><tp:treatment-sec sec-type="Preliminary conservation status assessment" id="SECID0EAWCI"><title>Preliminary conservation status assessment.</title><p>This species has an Extent of Occurrence (<abbrev xmlns:xlink="http://www.w3.org/1999/xlink" xlink:title="Extent of Occurrence" id="ABBRID0EGWCI" xlink:type="simple">EOO</abbrev>) of 195,058.419 km<sup>2</sup> and an Area of Occupancy (<abbrev xmlns:xlink="http://www.w3.org/1999/xlink" xlink:title="Area of Occupancy" id="ABBRID0EMWCI" xlink:type="simple">AOO</abbrev>) of 68.000 km<sup>2</sup> and is assessed as Least Concern (<abbrev xmlns:xlink="http://www.w3.org/1999/xlink" xlink:title="Least Concern" id="ABBRID0ESWCI" xlink:type="simple">LC</abbrev>) following <xref ref-type="bibr" rid="B29">IUCN (2022)</xref>.</p></tp:treatment-sec><tp:treatment-sec sec-type="notes" id="SECID0E1WCI"><title>Notes.</title><p><italic><tp:taxon-name><tp:taxon-name-part taxon-name-part-type="genus" reg="Strobilanthes">Strobilanthes</tp:taxon-name-part><tp:taxon-name-part taxon-name-part-type="species" reg="esquirolii">esquirolii</tp:taxon-name-part></tp:taxon-name></italic> resembles <italic><tp:taxon-name><tp:taxon-name-part taxon-name-part-type="genus" reg="Strobilanthes">S.</tp:taxon-name-part><tp:taxon-name-part taxon-name-part-type="species" reg="brandisii">brandisii</tp:taxon-name-part></tp:taxon-name></italic> and <italic><tp:taxon-name><tp:taxon-name-part taxon-name-part-type="genus" reg="Strobilanthes">S.</tp:taxon-name-part><tp:taxon-name-part taxon-name-part-type="species" reg="consors">consors</tp:taxon-name-part></tp:taxon-name></italic> in having a densely white tomentose indumentum on bracts, bracteoles and calyx, but it can be distinguished from both in having sulcate stems, oblong-lanceolate bracts. In addition, <italic><tp:taxon-name><tp:taxon-name-part taxon-name-part-type="genus" reg="Strobilanthes">S.</tp:taxon-name-part><tp:taxon-name-part taxon-name-part-type="species" reg="esquirolii">esquirolii</tp:taxon-name-part></tp:taxon-name></italic> is also different by dark green stems and bracts.</p><p><xref ref-type="bibr" rid="B22">Craib (1914)</xref> described <italic><tp:taxon-name><tp:taxon-name-part taxon-name-part-type="genus" reg="Strobilanthes">S.</tp:taxon-name-part><tp:taxon-name-part taxon-name-part-type="species" reg="leucocephala">leucocephala</tp:taxon-name-part></tp:taxon-name></italic> based on <italic>Kerr 2317</italic> which has seven duplicates, four in K [K001514900, K001514901, K001514902, K001514903] and one in each of BM [BM000906289], E [E00133531] and TCD. K001514901 has more inflorescences and flowers than the others; therefore, we select this specimen as the lectotype.</p><p>We have examined the types of <italic><tp:taxon-name><tp:taxon-name-part taxon-name-part-type="genus" reg="Strobilanthes">S.</tp:taxon-name-part><tp:taxon-name-part taxon-name-part-type="species" reg="bombycina">bombycina</tp:taxon-name-part></tp:taxon-name></italic> and <italic><tp:taxon-name><tp:taxon-name-part taxon-name-part-type="genus" reg="Strobilanthes">S.</tp:taxon-name-part><tp:taxon-name-part taxon-name-part-type="species" reg="esquirolii">esquirolii</tp:taxon-name-part></tp:taxon-name></italic> and found that they are conspecific because they are densely white tomentose on bracts, bracteoles and calyx and the bracts are oblong-lanceolate. The original protologue of <italic><tp:taxon-name><tp:taxon-name-part taxon-name-part-type="genus" reg="Strobilanthes">S.</tp:taxon-name-part><tp:taxon-name-part taxon-name-part-type="species" reg="bombycina">bombycina</tp:taxon-name-part></tp:taxon-name></italic> was based on <italic>Kerr 10211</italic> (<xref ref-type="bibr" rid="B27">Imlay 1939</xref>), this number has four duplicates and one at each of ABD [ABDUH:2/888], BK [257639], BM [BM000906285] and K [K001514899]. The morphological characters of the specimen at BM correspond with the protologue, especially in leaf and fruit size and the sheet also has <italic>Imlay</italic>’s handwriting as follows: “<italic><tp:taxon-name><tp:taxon-name-part taxon-name-part-type="genus" reg="Strobilanthes">Strobilanthes</tp:taxon-name-part><tp:taxon-name-part taxon-name-part-type="species" reg="bombycina">bombycina</tp:taxon-name-part></tp:taxon-name></italic> Imlay Type no.”. Therefore, we select the sheet BM000906285 as the lectotype.</p></tp:treatment-sec><tp:treatment-sec><!--Section generated to contain objects referenced in tp:taxon-treatment.--><fig id="F10" position="float" orientation="portrait"><object-id xmlns:xlink="http://www.w3.org/1999/xlink" content-type="doi" xlink:type="simple">10.3897/phytokeys.244.124260.figure10</object-id><object-id xmlns:xlink="http://www.w3.org/1999/xlink" content-type="arpha" xlink:type="simple">3FAA12E9-9542-5357-AD35-226B3EBDE12C</object-id><label>Figure 10.</label><caption><p>Distribution maps of <italic><tp:taxon-name><tp:taxon-name-part taxon-name-part-type="genus" reg="Strobilanthes">Strobilanthes</tp:taxon-name-part></tp:taxon-name></italic> with capitate inflorescence in Thailand <bold>A</bold><italic><tp:taxon-name><tp:taxon-name-part taxon-name-part-type="genus" reg="Strobilanthes">S.</tp:taxon-name-part><tp:taxon-name-part taxon-name-part-type="species" reg="aprica">aprica</tp:taxon-name-part></tp:taxon-name></italic> (Hance) T.Anderson, <italic><tp:taxon-name><tp:taxon-name-part taxon-name-part-type="genus" reg="Strobilanthes">S.</tp:taxon-name-part><tp:taxon-name-part taxon-name-part-type="species" reg="articulata">articulata</tp:taxon-name-part></tp:taxon-name></italic> J.B.Imlay and <italic><tp:taxon-name><tp:taxon-name-part taxon-name-part-type="genus" reg="Strobilanthes">S.</tp:taxon-name-part><tp:taxon-name-part taxon-name-part-type="species" reg="brandisii">brandisii</tp:taxon-name-part></tp:taxon-name></italic> T.Anderson <bold>B</bold><italic><tp:taxon-name><tp:taxon-name-part taxon-name-part-type="genus" reg="Strobilanthes">S.</tp:taxon-name-part><tp:taxon-name-part taxon-name-part-type="species" reg="capitata">capitata</tp:taxon-name-part></tp:taxon-name></italic> (Nees) T.Anderson, <italic><tp:taxon-name><tp:taxon-name-part taxon-name-part-type="genus" reg="Strobilanthes">S.</tp:taxon-name-part><tp:taxon-name-part taxon-name-part-type="species" reg="chiangdaoensis">chiangdaoensis</tp:taxon-name-part></tp:taxon-name></italic> Terao and <italic><tp:taxon-name><tp:taxon-name-part taxon-name-part-type="genus" reg="Strobilanthes">S.</tp:taxon-name-part><tp:taxon-name-part taxon-name-part-type="species" reg="consors">consors</tp:taxon-name-part></tp:taxon-name></italic> C.B.Clarke <bold>C</bold><italic><tp:taxon-name><tp:taxon-name-part taxon-name-part-type="genus" reg="Strobilanthes">S.</tp:taxon-name-part><tp:taxon-name-part taxon-name-part-type="species" reg="cruciata">cruciata</tp:taxon-name-part></tp:taxon-name></italic> (Bremek.) Terao, <tp:taxon-name><tp:taxon-name-part taxon-name-part-type="genus" reg="Strobilanthes">S.</tp:taxon-name-part><tp:taxon-name-part taxon-name-part-type="species" reg="dimorphotricha">dimorphotricha</tp:taxon-name-part><tp:taxon-name-part taxon-name-part-type="infraspecific-rank">subsp.</tp:taxon-name-part><tp:taxon-name-part taxon-name-part-type="subspecies" reg="rex">rex</tp:taxon-name-part></tp:taxon-name> (C.B.Clarke) J.R.I.Wood and <italic><tp:taxon-name><tp:taxon-name-part taxon-name-part-type="genus" reg="Strobilanthes">S.</tp:taxon-name-part><tp:taxon-name-part taxon-name-part-type="species" reg="echinata">echinata</tp:taxon-name-part></tp:taxon-name></italic> Nees <bold>D</bold><italic><tp:taxon-name><tp:taxon-name-part taxon-name-part-type="genus" reg="Strobilanthes">S.</tp:taxon-name-part><tp:taxon-name-part taxon-name-part-type="species" reg="erecta">erecta</tp:taxon-name-part></tp:taxon-name></italic> C.B.Clarke, <italic><tp:taxon-name><tp:taxon-name-part taxon-name-part-type="genus" reg="Strobilanthes">S.</tp:taxon-name-part><tp:taxon-name-part taxon-name-part-type="species" reg="esquirolii">esquirolii</tp:taxon-name-part></tp:taxon-name></italic> H.Lév. and <italic><tp:taxon-name><tp:taxon-name-part taxon-name-part-type="genus" reg="Strobilanthes">S.</tp:taxon-name-part><tp:taxon-name-part taxon-name-part-type="species" reg="falconeri">falconeri</tp:taxon-name-part></tp:taxon-name></italic> T.Anderson.</p></caption><graphic xmlns:xlink="http://www.w3.org/1999/xlink" xlink:href="phytokeys-244-089_article-124260__-g010.jpg" position="float" orientation="portrait" xlink:type="simple" id="oo_1087735.jpg"><uri content-type="original_file" xlink:type="simple">https://binary.pensoft.net/fig/1087735</uri></graphic></fig></tp:treatment-sec><ref-list><ref id="B29"><mixed-citation xmlns:xlink="http://www.w3.org/1999/xlink" xlink:type="simple">IUCN (<year>2022</year>) Guidelines for Using the IUCN Red List Categories and Criteria. Version 15.1. Prepared by the Standards and Petitions Committee. <ext-link xlink:href="https://www.iucnredlist.org/documents/RedListGuidelines.pdf" ext-link-type="uri" xlink:type="simple">https://www.iucnredlist.org/documents/RedListGuidelines.pdf</ext-link> [Accessed 01.11.2023]</mixed-citation></ref><ref id="B22"><mixed-citation xmlns:xlink="http://www.w3.org/1999/xlink" xlink:type="simple"><person-group><name name-style="western"><surname>Craib</surname><given-names>WG</given-names></name></person-group> (<year>1914</year>) <article-title>Contributions to the flora of Siam. Additamenta VI.</article-title><source>Bulletin of Miscellaneous Information Kew</source><volume>1914</volume>(<issue>3</issue>): <fpage>122</fpage>–<lpage>132</lpage>. <ext-link xlink:href="10.2307/4120266" ext-link-type="doi" xlink:type="simple">https://doi.org/10.2307/4120266</ext-link></mixed-citation></ref><ref id="B27"><mixed-citation xmlns:xlink="http://www.w3.org/1999/xlink" xlink:type="simple"><person-group><name name-style="western"><surname>Imlay</surname><given-names>JB</given-names></name></person-group> (<year>1939</year>) <article-title>Contributions to the flora of Siam. Additamentum LI. New and re-named Siamese <tp:taxon-name><tp:taxon-name-part taxon-name-part-type="family">Acanthaceae</tp:taxon-name-part></tp:taxon-name>.</article-title><source>Bulletin of Miscellaneous Information Kew</source><volume>1939</volume>(<issue>3</issue>): <fpage>109</fpage>–<lpage>150</lpage>. <ext-link xlink:href="10.2307/4111677" ext-link-type="doi" xlink:type="simple">https://doi.org/10.2307/4111677</ext-link></mixed-citation></ref></ref-list></tp:taxon-treatment>
