# Supplementary material for: ﻿Notes on Strobilanthes (Acanthaceae) with capitate inflorescences in Thailand
Source: PhytoKeys. 2024 Jul 9;244:89–126. doi: 10.3897/phytokeys.244.124260 (PMC11252561; doi:10.3897/phytokeys.244.124260)
Supplement: XML Treatment for Strobilanthes kerrii [file phytokeys.244.124260-treatment15.xml]

<!DOCTYPE tp:taxon-treatment
  PUBLIC "-//TaxonX//DTD Taxonomic Treatment Publishing DTD v0 20100105//EN" "tax-treatment-NSO.dtd">
<tp:taxon-treatment xmlns:tp="http://www.plazi.org/taxpub"><tp:treatment-meta><kwd-group><label>Taxon classification</label><kwd>
                <named-content content-type="kingdom">Plantae</named-content>
              </kwd><kwd>
                <named-content content-type="order">Lamiales</named-content>
              </kwd><kwd>
                <named-content content-type="family">Acanthaceae</named-content>
              </kwd></kwd-group><mixed-citation publication-type="journal"><person-group><name><surname>Kladwong</surname><given-names>Pornchai</given-names></name><name><surname>Chantaranothai</surname><given-names>Pranom</given-names></name></person-group><article-title>﻿Notes on <italic><tp:taxon-name><tp:taxon-name-part taxon-name-part-type="genus" reg="Strobilanthes">Strobilanthes</tp:taxon-name-part></tp:taxon-name></italic> (<tp:taxon-name><tp:taxon-name-part taxon-name-part-type="family">Acanthaceae</tp:taxon-name-part></tp:taxon-name>) with capitate inflorescences in Thailand</article-title><source>PhytoKeys</source><day>09</day><month>07</month><year>2024</year><volume>244</volume><fpage>89</fpage><lpage>126</lpage><pub-id pub-id-type="doi">10.3897/phytokeys.244.124260</pub-id></mixed-citation></tp:treatment-meta><tp:nomenclature><label>﻿15.</label><tp:taxon-name>
              <object-id xmlns:xlink="http://www.w3.org/1999/xlink" content-type="arpha" xlink:type="simple">38136B72-8EF6-55CC-A995-80A4576A0684</object-id>
              <tp:taxon-name-part taxon-name-part-type="genus" reg="Strobilanthes">Strobilanthes</tp:taxon-name-part>
              <tp:taxon-name-part taxon-name-part-type="species" reg="kerrii">kerrii</tp:taxon-name-part>
            </tp:taxon-name><tp:taxon-authority>Craib, Bull. Misc. Inform. Kew 1912(6): 267. 1912.</tp:taxon-authority><xref ref-type="fig" rid="F5">Figs 5</xref><xref ref-type="fig" rid="F11">, 11A</xref><tp:nomenclature-citation-list><tp:nomenclature-citation><tp:taxon-name>
                  <tp:taxon-name-part taxon-name-part-type="genus" reg="Goldfussia">Goldfussia</tp:taxon-name-part>
                  <tp:taxon-name-part taxon-name-part-type="species" reg="kerrii">kerrii</tp:taxon-name-part>
                </tp:taxon-name><comment>(Craib) Bremek., Verh. Kon. Ned. Akad. Wetensch., Afd. Natuurk., Sect. 2. 41: 231. 1944.</comment></tp:nomenclature-citation><tp:nomenclature-citation><tp:taxon-name>
                  <tp:taxon-name-part taxon-name-part-type="genus" reg="Goldfussia">Goldfussia</tp:taxon-name-part>
                  <tp:taxon-name-part taxon-name-part-type="species" reg="lanuginosa">lanuginosa</tp:taxon-name-part>
                </tp:taxon-name><comment>Bremek., Dansk Bot. Ark. 23: 276. 1966. Type: Thailand, Kawng San, 22 Jan 1964, <italic>Hansen 10872</italic> (holotype C n.v.; isotypes L [L0002856!], U [U0000027!]).</comment></tp:nomenclature-citation></tp:nomenclature-citation-list></tp:nomenclature><tp:treatment-sec sec-type="material" id="SECID0EOODI"><title>Type.</title><p>Thailand, Phrae [Phrea], Huai [Hue] Kamin, 18 Feb 1910, <italic>Kerr 988</italic> (lectotype K [K001514920!] designated here; isolectotypes BM [BM000793163!], E [E00136697!], K [K001514921!, K001514922!], TCD!).</p><fig id="F5" position="float" orientation="portrait"><object-id xmlns:xlink="http://www.w3.org/1999/xlink" content-type="doi" xlink:type="simple">10.3897/phytokeys.244.124260.figure5</object-id><object-id xmlns:xlink="http://www.w3.org/1999/xlink" content-type="arpha" xlink:type="simple">40FD3CCA-1FE6-54D1-A0A1-9BA68ED23690</object-id><label>Figure 5.</label><caption><p><italic><tp:taxon-name><tp:taxon-name-part taxon-name-part-type="genus" reg="Strobilanthes">Strobilanthes</tp:taxon-name-part><tp:taxon-name-part taxon-name-part-type="species" reg="kerrii">kerrii</tp:taxon-name-part></tp:taxon-name></italic> Craib <bold>A</bold> adaxial surface of leaves <bold>B</bold> abaxial surface of leaves <bold>C–F</bold> inflorescences and corolla.</p></caption><graphic xmlns:xlink="http://www.w3.org/1999/xlink" xlink:href="phytokeys-244-089_article-124260__-g005.jpg" position="float" orientation="portrait" xlink:type="simple" id="oo_1087730.jpg"><uri content-type="original_file" xlink:type="simple">https://binary.pensoft.net/fig/1087730</uri></graphic></fig></tp:treatment-sec><tp:treatment-sec sec-type="distribution" id="SECID0EUPDI"><title>Distribution.</title><p>Endemic to Thailand.</p></tp:treatment-sec><tp:treatment-sec sec-type="ecology" id="SECID0EZPDI"><title>Ecology.</title><p>By stream bank in dry evergreen forest and hill evergreen forest; 160–1,800 m alt., flowering and fruiting from September to March.</p></tp:treatment-sec><tp:treatment-sec sec-type="material" id="SECID0E5PDI"><title>Selected specimens examined.</title><p>Thailand, Northern: <bold>Mae Hong Son</bold>, Pai, Mueang Sroi Waterfall, 800 m alt., 17 Jan 1983, <italic>Koyama</italic> et al. <italic>32647</italic> (K, KYO); <bold>Chiang Mai</bold>, Doi Chiang Dao WS, 1,500–1,800 m alt., 27 Oct 1979, <italic>Shimizu</italic> et al. <italic>20918</italic> (BKF, L) <italic>&amp; 20938</italic> (BKF, KYO, L); ibid., Kawng San, 1,150 m alt., 22 Jan 1964, <italic>Hansen 10872</italic> (L, U); <bold>Nan</bold>, Doi Phu Kha NP, 1,510 m alt., 4 Dec 1999, <italic>Srisanga 1233</italic> (BKF, QBG); <bold>Lamphun</bold>, Li, Mae Ping NP, Ko Luang Waterfall, 500 m alt., 23 Jan 2017, <italic>Pooma &amp; Pattharahirantricin 7966</italic> (BKF); <bold>Phrae</bold>, Huai Kamin, ca. 300 m alt., 18 Feb 1910, <italic>Kerr 988</italic> (BM, E, K-3 sheets, TCD); <bold>Tak</bold>, Mae Sot, Inthanin Cave Temple, 26 Dec 2010, <italic>Suksathan</italic> et al. <italic>5447</italic> (L); <bold>Sukhothai</bold>, Kirimat, Ramkhamhaeng NP, 275 m alt., 27 Jan 1995, <italic>Maxwell 95-26</italic> (BKF, CMUB, L); ibid., Srichatchanalai NP, Tham Thara Wasan, 160 m alt., 17 Nov 2014, <italic>Norsaengsri 11509</italic> (QBG). North-eastern: <bold>Loei</bold>, Na Haew, Phu Suan Sai NP, 3 Sept 2008, <italic>Maknoi 2792</italic> (BKF, QBG); ibid., Phu Luang WS, 19 Nov 2019, <italic>Kladwong</italic> et al. <italic>505 &amp; 506</italic> (KKU).</p></tp:treatment-sec><tp:treatment-sec sec-type="Preliminary conservation status assessment" id="SECID0EURDI"><title>Preliminary conservation status assessment.</title><p>This species has an Extent of Occurrence (<abbrev xmlns:xlink="http://www.w3.org/1999/xlink" xlink:title="Extent of Occurrence" id="ABBRID0E1RDI" xlink:type="simple">EOO</abbrev>) of 80,801.690 km<sup>2</sup> and an Area of Occupancy (<abbrev xmlns:xlink="http://www.w3.org/1999/xlink" xlink:title="Area of Occupancy" id="ABBRID0EASDI" xlink:type="simple">AOO</abbrev>) of 52.000 km<sup>2</sup> and is assessed as Least Concern (<abbrev xmlns:xlink="http://www.w3.org/1999/xlink" xlink:title="Least Concern" id="ABBRID0EGSDI" xlink:type="simple">LC</abbrev>) following <xref ref-type="bibr" rid="B29">IUCN (2022)</xref>.</p></tp:treatment-sec><tp:treatment-sec sec-type="notes" id="SECID0EOSDI"><title>Notes.</title><p><italic><tp:taxon-name><tp:taxon-name-part taxon-name-part-type="genus" reg="Strobilanthes">Strobilanthes</tp:taxon-name-part><tp:taxon-name-part taxon-name-part-type="species" reg="kerrii">kerrii</tp:taxon-name-part></tp:taxon-name></italic> has many characteristics in common with <italic><tp:taxon-name><tp:taxon-name-part taxon-name-part-type="genus" reg="Strobilanthes">S.</tp:taxon-name-part><tp:taxon-name-part taxon-name-part-type="species" reg="capitata">capitata</tp:taxon-name-part></tp:taxon-name></italic> and <italic><tp:taxon-name><tp:taxon-name-part taxon-name-part-type="genus" reg="Strobilanthes">S.</tp:taxon-name-part><tp:taxon-name-part taxon-name-part-type="species" reg="speciosa">speciosa</tp:taxon-name-part></tp:taxon-name></italic>, especially the leaf and bract shapes and inflorescence type. However, it can be distinguished due to the presence of rigid dark red trichomes on stems, petiole and peduncle that are absent in <italic><tp:taxon-name><tp:taxon-name-part taxon-name-part-type="genus" reg="Strobilanthes">S.</tp:taxon-name-part><tp:taxon-name-part taxon-name-part-type="species" reg="capitata">capitata</tp:taxon-name-part></tp:taxon-name></italic> and <italic><tp:taxon-name><tp:taxon-name-part taxon-name-part-type="genus" reg="Strobilanthes">S.</tp:taxon-name-part><tp:taxon-name-part taxon-name-part-type="species" reg="speciosa">speciosa</tp:taxon-name-part></tp:taxon-name></italic>. <italic><tp:taxon-name><tp:taxon-name-part taxon-name-part-type="genus" reg="Strobilanthes">Strobilanthes</tp:taxon-name-part><tp:taxon-name-part taxon-name-part-type="species" reg="kerrii">kerrii</tp:taxon-name-part></tp:taxon-name></italic> was treated as a synonym of <italic><tp:taxon-name><tp:taxon-name-part taxon-name-part-type="genus" reg="Strobilanthes">S.</tp:taxon-name-part><tp:taxon-name-part taxon-name-part-type="species" reg="speciosa">speciosa</tp:taxon-name-part></tp:taxon-name></italic> (<xref ref-type="bibr" rid="B6">Bennett and Scotland 2003</xref>), but now we conclude that it should be regarded as species in its own right.</p><p>This species was described by <xref ref-type="bibr" rid="B20">Craib (1912)</xref> based on <italic>Kerr 988</italic> which has five duplicates, three of them were deposited at K [K001514920, K001514921, K001514922] and each one kept at BM [BM000793163], E [E00136697] and TCD. All are in good shape, but the sheet K001514920 has more mature leaves and flowers. Therefore, we select this specimen as the lectotype.</p></tp:treatment-sec><tp:treatment-sec><!--Section generated to contain objects referenced in tp:taxon-treatment.--><fig id="F11" position="float" orientation="portrait"><object-id xmlns:xlink="http://www.w3.org/1999/xlink" content-type="doi" xlink:type="simple">10.3897/phytokeys.244.124260.figure11</object-id><object-id xmlns:xlink="http://www.w3.org/1999/xlink" content-type="arpha" xlink:type="simple">B9476F28-2307-5FB9-BEA7-A2D22BB1A7CE</object-id><label>Figure 11.</label><caption><p>Distribution maps of <italic><tp:taxon-name><tp:taxon-name-part taxon-name-part-type="genus" reg="Strobilanthes">Strobilanthes</tp:taxon-name-part></tp:taxon-name></italic> with capitate inflorescence in Thailand <bold>A</bold><italic><tp:taxon-name><tp:taxon-name-part taxon-name-part-type="genus" reg="Strobilanthes">S.</tp:taxon-name-part><tp:taxon-name-part taxon-name-part-type="species" reg="graminea">graminea</tp:taxon-name-part></tp:taxon-name></italic> J.B.Imlay, <italic><tp:taxon-name><tp:taxon-name-part taxon-name-part-type="genus" reg="Strobilanthes">S.</tp:taxon-name-part><tp:taxon-name-part taxon-name-part-type="species" reg="hypomalla">hypomalla</tp:taxon-name-part></tp:taxon-name></italic> Benoist and <italic><tp:taxon-name><tp:taxon-name-part taxon-name-part-type="genus" reg="Strobilanthes">S.</tp:taxon-name-part><tp:taxon-name-part taxon-name-part-type="species" reg="kerrii">kerrii</tp:taxon-name-part></tp:taxon-name></italic> Craib <bold>B</bold><italic><tp:taxon-name><tp:taxon-name-part taxon-name-part-type="genus" reg="Strobilanthes">S.</tp:taxon-name-part><tp:taxon-name-part taxon-name-part-type="species" reg="paniculiformis">paniculiformis</tp:taxon-name-part></tp:taxon-name></italic> J.R.I.Wood, <italic><tp:taxon-name><tp:taxon-name-part taxon-name-part-type="genus" reg="Strobilanthes">S.</tp:taxon-name-part><tp:taxon-name-part taxon-name-part-type="species" reg="paniculata">paniculata</tp:taxon-name-part></tp:taxon-name></italic> (Nees) Miq. and <italic><tp:taxon-name><tp:taxon-name-part taxon-name-part-type="genus" reg="Strobilanthes">S.</tp:taxon-name-part><tp:taxon-name-part taxon-name-part-type="species" reg="phengklaii">phengklaii</tp:taxon-name-part></tp:taxon-name></italic> Kladwong &amp; Chantar. <bold>C</bold><italic><tp:taxon-name><tp:taxon-name-part taxon-name-part-type="genus" reg="Strobilanthes">S.</tp:taxon-name-part><tp:taxon-name-part taxon-name-part-type="species" reg="phyllocephala">phyllocephala</tp:taxon-name-part></tp:taxon-name></italic> J.R.I.Wood &amp; Scotland, <italic><tp:taxon-name><tp:taxon-name-part taxon-name-part-type="genus" reg="Strobilanthes">S.</tp:taxon-name-part><tp:taxon-name-part taxon-name-part-type="species" reg="phyllostachya">phyllostachya</tp:taxon-name-part></tp:taxon-name></italic> Kurz and <italic><tp:taxon-name><tp:taxon-name-part taxon-name-part-type="genus" reg="Strobilanthes">S.</tp:taxon-name-part><tp:taxon-name-part taxon-name-part-type="species" reg="serpens">serpens</tp:taxon-name-part></tp:taxon-name></italic> (Nees) J.R.I.Wood &amp; Scotland <bold>D</bold><italic><tp:taxon-name><tp:taxon-name-part taxon-name-part-type="genus" reg="Strobilanthes">S.</tp:taxon-name-part><tp:taxon-name-part taxon-name-part-type="species" reg="speciosa">speciosa</tp:taxon-name-part></tp:taxon-name></italic> Blume and <italic><tp:taxon-name><tp:taxon-name-part taxon-name-part-type="genus" reg="Strobilanthes">S.</tp:taxon-name-part><tp:taxon-name-part taxon-name-part-type="species" reg="squalens">squalens</tp:taxon-name-part></tp:taxon-name></italic> S.Moore.</p></caption><graphic xmlns:xlink="http://www.w3.org/1999/xlink" xlink:href="phytokeys-244-089_article-124260__-g011.jpg" position="float" orientation="portrait" xlink:type="simple" id="oo_1087737.jpg"><uri content-type="original_file" xlink:type="simple">https://binary.pensoft.net/fig/1087737</uri></graphic></fig></tp:treatment-sec><ref-list><ref id="B29"><mixed-citation xmlns:xlink="http://www.w3.org/1999/xlink" xlink:type="simple">IUCN (<year>2022</year>) Guidelines for Using the IUCN Red List Categories and Criteria. Version 15.1. Prepared by the Standards and Petitions Committee. <ext-link xlink:href="https://www.iucnredlist.org/documents/RedListGuidelines.pdf" ext-link-type="uri" xlink:type="simple">https://www.iucnredlist.org/documents/RedListGuidelines.pdf</ext-link> [Accessed 01.11.2023]</mixed-citation></ref><ref id="B6"><mixed-citation xmlns:xlink="http://www.w3.org/1999/xlink" xlink:type="simple"><person-group><name name-style="western"><surname>Bennett</surname><given-names>JR</given-names></name><name name-style="western"><surname>Scotland</surname><given-names>RW</given-names></name></person-group> (<year>2003</year>) <article-title>A revision of <italic><tp:taxon-name><tp:taxon-name-part taxon-name-part-type="genus">Strobilanthes</tp:taxon-name-part></tp:taxon-name></italic> (<tp:taxon-name><tp:taxon-name-part taxon-name-part-type="family">Acanthaceae</tp:taxon-name-part></tp:taxon-name>) in Java.</article-title><source>Kew Bulletin</source><volume>58</volume>(<issue>1</issue>): <fpage>1</fpage>–<lpage>82</lpage>. <ext-link xlink:href="10.2307/4119356" ext-link-type="doi" xlink:type="simple">https://doi.org/10.2307/4119356</ext-link></mixed-citation></ref><ref id="B20"><mixed-citation xmlns:xlink="http://www.w3.org/1999/xlink" xlink:type="simple"><person-group><name name-style="western"><surname>Craib</surname><given-names>WG</given-names></name></person-group> (<year>1912</year>) <article-title>Contributions to the flora of Siam. II. List of Siamese Plants, with Descriptions of New Species.</article-title><source>Bulletin of Miscellaneous Information Kew</source><volume>1912</volume>(<issue>6</issue>): <fpage>397</fpage>–<lpage>435</lpage>. <ext-link xlink:href="10.5962/bhl.title.21865" ext-link-type="doi" xlink:type="simple">https://doi.org/10.5962/bhl.title.21865</ext-link></mixed-citation></ref></ref-list></tp:taxon-treatment>
