# Supplementary material for: ﻿Notes on Strobilanthes (Acanthaceae) with capitate inflorescences in Thailand
Source: PhytoKeys. 2024 Jul 9;244:89–126. doi: 10.3897/phytokeys.244.124260 (PMC11252561; doi:10.3897/phytokeys.244.124260)
Supplement: XML Treatment for Strobilanthes paniculata [file phytokeys.244.124260-treatment16.xml]

<!DOCTYPE tp:taxon-treatment
  PUBLIC "-//TaxonX//DTD Taxonomic Treatment Publishing DTD v0 20100105//EN" "tax-treatment-NSO.dtd">
<tp:taxon-treatment xmlns:tp="http://www.plazi.org/taxpub"><tp:treatment-meta><kwd-group><label>Taxon classification</label><kwd>
                <named-content content-type="kingdom">Plantae</named-content>
              </kwd><kwd>
                <named-content content-type="order">Lamiales</named-content>
              </kwd><kwd>
                <named-content content-type="family">Acanthaceae</named-content>
              </kwd></kwd-group><mixed-citation publication-type="journal"><person-group><name><surname>Kladwong</surname><given-names>Pornchai</given-names></name><name><surname>Chantaranothai</surname><given-names>Pranom</given-names></name></person-group><article-title>﻿Notes on <italic><tp:taxon-name><tp:taxon-name-part taxon-name-part-type="genus" reg="Strobilanthes">Strobilanthes</tp:taxon-name-part></tp:taxon-name></italic> (<tp:taxon-name><tp:taxon-name-part taxon-name-part-type="family">Acanthaceae</tp:taxon-name-part></tp:taxon-name>) with capitate inflorescences in Thailand</article-title><source>PhytoKeys</source><day>09</day><month>07</month><year>2024</year><volume>244</volume><fpage>89</fpage><lpage>126</lpage><pub-id pub-id-type="doi">10.3897/phytokeys.244.124260</pub-id></mixed-citation></tp:treatment-meta><tp:nomenclature><label>﻿16.</label><tp:taxon-name>
              <object-id xmlns:xlink="http://www.w3.org/1999/xlink" content-type="arpha" xlink:type="simple">88C74896-A450-54A7-B77B-5DF5599ED733</object-id>
              <tp:taxon-name-part taxon-name-part-type="genus" reg="Strobilanthes">Strobilanthes</tp:taxon-name-part>
              <tp:taxon-name-part taxon-name-part-type="species" reg="paniculata">paniculata</tp:taxon-name-part>
            </tp:taxon-name><tp:taxon-authority>(Nees) Miq., Fl. Ned. Ind. 2: 802. 1858.</tp:taxon-authority><xref ref-type="fig" rid="F11">Fig. 11B</xref><tp:nomenclature-citation-list><tp:nomenclature-citation><tp:taxon-name>
                  <tp:taxon-name-part taxon-name-part-type="genus" reg="Goldfussia">Goldfussia</tp:taxon-name-part>
                  <tp:taxon-name-part taxon-name-part-type="species" reg="paniculata">paniculata</tp:taxon-name-part>
                </tp:taxon-name><comment>Nees in Compan. Bot. Mag. 2: 313. 1837. Type: Indonesia, Java, <italic>Hooker s.n.</italic> (lectotype E-GL [E00749036!] designated by <xref ref-type="bibr" rid="B49">Wood 1994a</xref>, pg. 112).</comment></tp:nomenclature-citation><tp:nomenclature-citation><tp:taxon-name>
                  <tp:taxon-name-part taxon-name-part-type="genus" reg="Microstrobilus">Microstrobilus</tp:taxon-name-part>
                  <tp:taxon-name-part taxon-name-part-type="species" reg="paniculatus">paniculatus</tp:taxon-name-part>
                </tp:taxon-name><comment>(Nees) Bremek., Verh. Kon. Ned. Akad. Wetensch., Afd. Natuurk., Sect. 2. 41(1): 250. 1944. Type: Based on <tp:taxon-name><tp:taxon-name-part taxon-name-part-type="genus" reg="Goldfussia">Goldfussia</tp:taxon-name-part><tp:taxon-name-part taxon-name-part-type="species" reg="paniculata">paniculata</tp:taxon-name-part></tp:taxon-name> Nees.</comment></tp:nomenclature-citation><tp:nomenclature-citation><tp:taxon-name>
                  <tp:taxon-name-part taxon-name-part-type="genus" reg="Strobilanthes">Strobilanthes</tp:taxon-name-part>
                  <tp:taxon-name-part taxon-name-part-type="species" reg="deminuta">deminuta</tp:taxon-name-part>
                </tp:taxon-name><comment>S.Moore in J. Bot. 63: 78. 1925. Type: Indonesia, South Sumatra, Krui, 1880, <italic>Forbes 1929</italic> (lectotype BM [BM0007933206!] designated by <xref ref-type="bibr" rid="B6">Bennett and Scotland 2003</xref>, pg. 46; isolectotype L [L0614259!]).</comment></tp:nomenclature-citation><tp:nomenclature-citation><tp:taxon-name>
                  <tp:taxon-name-part taxon-name-part-type="genus" reg="Strobilanthes">Strobilanthes</tp:taxon-name-part>
                  <tp:taxon-name-part taxon-name-part-type="species" reg="subcapitata">subcapitata</tp:taxon-name-part>
                </tp:taxon-name><comment>C.B.Clarke in J.D.Hooker, Fl. Brit. India 4: 455. 1884. Type: Myanmar, Tenasserim, <italic>Helfer 6111</italic> (lectotype K [K000883112!] designated here; isolectotypes K [K000883113!], P [P00719448 image!]).</comment></tp:nomenclature-citation><tp:nomenclature-citation><tp:taxon-name>
                  <tp:taxon-name-part taxon-name-part-type="genus" reg="Strobilanthes">Strobilanthes</tp:taxon-name-part>
                  <tp:taxon-name-part taxon-name-part-type="species" reg="microcephala">microcephala</tp:taxon-name-part>
                </tp:taxon-name><comment>Benoist, Bull. Soc. Bot. France 80: 730. 1934. Type: Laos, Bolaven [Boloven], <italic>Poilane 15853</italic> (lectotype P [P00719373 image!] designated here; isolectotypes A [A00286779 image], K [K001514870!, K001514871!], P [P00719376 image!]).</comment></tp:nomenclature-citation></tp:nomenclature-citation-list></tp:nomenclature><tp:treatment-sec sec-type="material" id="SECID0ESZDI"><title>Type.</title><p>Based on <italic><tp:taxon-name><tp:taxon-name-part taxon-name-part-type="genus" reg="Goldfussia">Goldfussia</tp:taxon-name-part><tp:taxon-name-part taxon-name-part-type="species" reg="paniculata">paniculata</tp:taxon-name-part></tp:taxon-name></italic> Nees</p></tp:treatment-sec><tp:treatment-sec sec-type="distribution" id="SECID0ED1DI"><title>Distribution.</title><p>Myanmar, Thailand, Laos, Indonesia.</p></tp:treatment-sec><tp:treatment-sec sec-type="ecology" id="SECID0EI1DI"><title>Ecology.</title><p>Near stream in evergreen forest or bamboo forest; 10–1,000 m alt., flowering and fruiting from November to March.</p></tp:treatment-sec><tp:treatment-sec sec-type="material" id="SECID0EN1DI"><title>Selected specimens examined.</title><p>Thailand, Peninsular: <bold>Chumphon</bold>, Lang Suan, 14 Feb 1927, <italic>Kerr 11939</italic> (BK, BM, K, KYO); ibid., 100 m alt., 1 Mar 1927, <italic>Kerr 12172</italic> (BK, BM, K); ibid., Siep Yuan, 10 m alt., 20 Dec 1928, <italic>Kerr 16236</italic> (BK, BM, K); <bold>Ranong</bold>, Kaper, 10 m alt., 17 Feb 1929, <italic>Kerr 16707</italic> (BK, BM, K); ibid., Khao Pawta Luang Kaeo, 400–1,000 m alt., 27 Feb 1983, <italic>Koyama</italic> et al. <italic>33815</italic> (BKF, K, KYO-3 sheets, L); ibid., Klong Naka WS, 80 m alt., 17 Nov 1973, <italic>Santisuk 593</italic> (BKF-3 sheets); ibid., 23 Nov 1974, <italic>Indrapong 39</italic> (BKF); ibid., 30–50 m alt., 8 Dec 1979, <italic>Shimizu</italic> et al. <italic>26398</italic> (BKF, KYO-2); ibid., 30–230 m alt., 6–7 Jan 1990, <italic>Hoover 5072</italic> (E) <italic>&amp; 5429</italic> (E); ibid., Kra Buri, 29 Feb 1968, <italic>Vacharapong 186</italic> (BK) <italic>&amp; 190</italic> (BK); <bold>Surat Thani</bold>, Klong Sok, 14 Feb 1975, <italic>Damrongsak 159</italic> (BKF).</p></tp:treatment-sec><tp:treatment-sec sec-type="Preliminary conservation status assessment" id="SECID0EX2DI"><title>Preliminary conservation status assessment.</title><p>This species has an Extent of Occurrence (<abbrev xmlns:xlink="http://www.w3.org/1999/xlink" xlink:title="Extent of Occurrence" id="ABBRID0E42DI" xlink:type="simple">EOO</abbrev>) of 1,739,203.963 km<sup>2</sup> and an Area of Occupancy (<abbrev xmlns:xlink="http://www.w3.org/1999/xlink" xlink:title="Area of Occupancy" id="ABBRID0ED3DI" xlink:type="simple">AOO</abbrev>) of 28.000 km<sup>2</sup> and is assessed as Least Concern (<abbrev xmlns:xlink="http://www.w3.org/1999/xlink" xlink:title="Least Concern" id="ABBRID0EJ3DI" xlink:type="simple">LC</abbrev>) following <xref ref-type="bibr" rid="B29">IUCN (2022)</xref>.</p></tp:treatment-sec><tp:treatment-sec sec-type="notes" id="SECID0ER3DI"><title>Notes.</title><p><italic><tp:taxon-name><tp:taxon-name-part taxon-name-part-type="genus" reg="Strobilanthes">Strobilanthes</tp:taxon-name-part><tp:taxon-name-part taxon-name-part-type="species" reg="paniculata">paniculata</tp:taxon-name-part></tp:taxon-name></italic> resembles <italic><tp:taxon-name><tp:taxon-name-part taxon-name-part-type="genus" reg="Strobilanthes">S.</tp:taxon-name-part><tp:taxon-name-part taxon-name-part-type="species" reg="paniculiformis">paniculiformis</tp:taxon-name-part></tp:taxon-name></italic> J.R.I.Wood in having a panicle of capitate inflorescences and glabrous bracts. It differs in having the obovate bracts and linear-obovate bracteoles vs. the ovate-orbicular bracts and obovate to narrowly obovate bracteoles in <italic><tp:taxon-name><tp:taxon-name-part taxon-name-part-type="genus" reg="Strobilanthes">S.</tp:taxon-name-part><tp:taxon-name-part taxon-name-part-type="species" reg="paniculiformis">paniculiformis</tp:taxon-name-part></tp:taxon-name></italic>.</p><p><italic>Helfer</italic>’s collection was cited in the protologue of <italic><tp:taxon-name><tp:taxon-name-part taxon-name-part-type="genus" reg="Strobilanthes">S.</tp:taxon-name-part><tp:taxon-name-part taxon-name-part-type="species" reg="subcapitata">subcapitata</tp:taxon-name-part></tp:taxon-name></italic> (<xref ref-type="bibr" rid="B18">Clarke 1884</xref>). This collection has three duplicates. Two of which were deposited at K [K000883112, K000883113] and one housed at P [P00719448]. Both the duplicates at K have <italic>Clarke</italic>’s handwriting as follows: “<italic><tp:taxon-name><tp:taxon-name-part taxon-name-part-type="genus" reg="Strobilanthes">Strobilanthes</tp:taxon-name-part><tp:taxon-name-part taxon-name-part-type="species" reg="subcapitata">subcapitata</tp:taxon-name-part></tp:taxon-name></italic> Clarke”: but K000883112 has more mature leaves. Therefore, we select this specimen as the lectotype.</p><p>The original protologue of <italic><tp:taxon-name><tp:taxon-name-part taxon-name-part-type="genus" reg="Strobilanthes">S.</tp:taxon-name-part><tp:taxon-name-part taxon-name-part-type="species" reg="microcephala">microcephala</tp:taxon-name-part></tp:taxon-name></italic> was based on <italic>Poilane 15853</italic> (<xref ref-type="bibr" rid="B8">Benoist 1934</xref>). This collection has five duplicates one at A [A00286779], two at K [K001514870, K001514871] and two at P [P00719373, P00719376]. P00719373 has more mature leaves and inflorescences; therefore, it is selected as the lectotype. The others are isolectotypes.</p></tp:treatment-sec><tp:treatment-sec><!--Section generated to contain objects referenced in tp:taxon-treatment.--><fig id="F11" position="float" orientation="portrait"><object-id xmlns:xlink="http://www.w3.org/1999/xlink" content-type="doi" xlink:type="simple">10.3897/phytokeys.244.124260.figure11</object-id><object-id xmlns:xlink="http://www.w3.org/1999/xlink" content-type="arpha" xlink:type="simple">B9476F28-2307-5FB9-BEA7-A2D22BB1A7CE</object-id><label>Figure 11.</label><caption><p>Distribution maps of <italic><tp:taxon-name><tp:taxon-name-part taxon-name-part-type="genus" reg="Strobilanthes">Strobilanthes</tp:taxon-name-part></tp:taxon-name></italic> with capitate inflorescence in Thailand <bold>A</bold><italic><tp:taxon-name><tp:taxon-name-part taxon-name-part-type="genus" reg="Strobilanthes">S.</tp:taxon-name-part><tp:taxon-name-part taxon-name-part-type="species" reg="graminea">graminea</tp:taxon-name-part></tp:taxon-name></italic> J.B.Imlay, <italic><tp:taxon-name><tp:taxon-name-part taxon-name-part-type="genus" reg="Strobilanthes">S.</tp:taxon-name-part><tp:taxon-name-part taxon-name-part-type="species" reg="hypomalla">hypomalla</tp:taxon-name-part></tp:taxon-name></italic> Benoist and <italic><tp:taxon-name><tp:taxon-name-part taxon-name-part-type="genus" reg="Strobilanthes">S.</tp:taxon-name-part><tp:taxon-name-part taxon-name-part-type="species" reg="kerrii">kerrii</tp:taxon-name-part></tp:taxon-name></italic> Craib <bold>B</bold><italic><tp:taxon-name><tp:taxon-name-part taxon-name-part-type="genus" reg="Strobilanthes">S.</tp:taxon-name-part><tp:taxon-name-part taxon-name-part-type="species" reg="paniculiformis">paniculiformis</tp:taxon-name-part></tp:taxon-name></italic> J.R.I.Wood, <italic><tp:taxon-name><tp:taxon-name-part taxon-name-part-type="genus" reg="Strobilanthes">S.</tp:taxon-name-part><tp:taxon-name-part taxon-name-part-type="species" reg="paniculata">paniculata</tp:taxon-name-part></tp:taxon-name></italic> (Nees) Miq. and <italic><tp:taxon-name><tp:taxon-name-part taxon-name-part-type="genus" reg="Strobilanthes">S.</tp:taxon-name-part><tp:taxon-name-part taxon-name-part-type="species" reg="phengklaii">phengklaii</tp:taxon-name-part></tp:taxon-name></italic> Kladwong &amp; Chantar. <bold>C</bold><italic><tp:taxon-name><tp:taxon-name-part taxon-name-part-type="genus" reg="Strobilanthes">S.</tp:taxon-name-part><tp:taxon-name-part taxon-name-part-type="species" reg="phyllocephala">phyllocephala</tp:taxon-name-part></tp:taxon-name></italic> J.R.I.Wood &amp; Scotland, <italic><tp:taxon-name><tp:taxon-name-part taxon-name-part-type="genus" reg="Strobilanthes">S.</tp:taxon-name-part><tp:taxon-name-part taxon-name-part-type="species" reg="phyllostachya">phyllostachya</tp:taxon-name-part></tp:taxon-name></italic> Kurz and <italic><tp:taxon-name><tp:taxon-name-part taxon-name-part-type="genus" reg="Strobilanthes">S.</tp:taxon-name-part><tp:taxon-name-part taxon-name-part-type="species" reg="serpens">serpens</tp:taxon-name-part></tp:taxon-name></italic> (Nees) J.R.I.Wood &amp; Scotland <bold>D</bold><italic><tp:taxon-name><tp:taxon-name-part taxon-name-part-type="genus" reg="Strobilanthes">S.</tp:taxon-name-part><tp:taxon-name-part taxon-name-part-type="species" reg="speciosa">speciosa</tp:taxon-name-part></tp:taxon-name></italic> Blume and <italic><tp:taxon-name><tp:taxon-name-part taxon-name-part-type="genus" reg="Strobilanthes">S.</tp:taxon-name-part><tp:taxon-name-part taxon-name-part-type="species" reg="squalens">squalens</tp:taxon-name-part></tp:taxon-name></italic> S.Moore.</p></caption><graphic xmlns:xlink="http://www.w3.org/1999/xlink" xlink:href="phytokeys-244-089_article-124260__-g011.jpg" position="float" orientation="portrait" xlink:type="simple" id="oo_1087737.jpg"><uri content-type="original_file" xlink:type="simple">https://binary.pensoft.net/fig/1087737</uri></graphic></fig></tp:treatment-sec><ref-list><ref id="B49"><mixed-citation xmlns:xlink="http://www.w3.org/1999/xlink" xlink:type="simple"><person-group><name name-style="western"><surname>Wood</surname><given-names>JRI</given-names></name></person-group> (<year>1994a</year>) <article-title>Nees, Arnott and some forgotten <tp:taxon-name><tp:taxon-name-part taxon-name-part-type="family">Acanthaceae</tp:taxon-name-part></tp:taxon-name> types from Asia.</article-title><source>Edinburgh Journal of Botany</source><volume>51</volume>(<issue>1</issue>): <fpage>103</fpage>–<lpage>115</lpage>. <ext-link xlink:href="10.1017/S096042860000175X" ext-link-type="doi" xlink:type="simple">https://doi.org/10.1017/S096042860000175X</ext-link></mixed-citation></ref><ref id="B6"><mixed-citation xmlns:xlink="http://www.w3.org/1999/xlink" xlink:type="simple"><person-group><name name-style="western"><surname>Bennett</surname><given-names>JR</given-names></name><name name-style="western"><surname>Scotland</surname><given-names>RW</given-names></name></person-group> (<year>2003</year>) <article-title>A revision of <italic><tp:taxon-name><tp:taxon-name-part taxon-name-part-type="genus">Strobilanthes</tp:taxon-name-part></tp:taxon-name></italic> (<tp:taxon-name><tp:taxon-name-part taxon-name-part-type="family">Acanthaceae</tp:taxon-name-part></tp:taxon-name>) in Java.</article-title><source>Kew Bulletin</source><volume>58</volume>(<issue>1</issue>): <fpage>1</fpage>–<lpage>82</lpage>. <ext-link xlink:href="10.2307/4119356" ext-link-type="doi" xlink:type="simple">https://doi.org/10.2307/4119356</ext-link></mixed-citation></ref><ref id="B29"><mixed-citation xmlns:xlink="http://www.w3.org/1999/xlink" xlink:type="simple">IUCN (<year>2022</year>) Guidelines for Using the IUCN Red List Categories and Criteria. Version 15.1. Prepared by the Standards and Petitions Committee. <ext-link xlink:href="https://www.iucnredlist.org/documents/RedListGuidelines.pdf" ext-link-type="uri" xlink:type="simple">https://www.iucnredlist.org/documents/RedListGuidelines.pdf</ext-link> [Accessed 01.11.2023]</mixed-citation></ref><ref id="B18"><mixed-citation xmlns:xlink="http://www.w3.org/1999/xlink" xlink:type="simple"><person-group><name name-style="western"><surname>Clarke</surname><given-names>CB</given-names></name></person-group> (<year>1884</year>) <article-title><tp:taxon-name><tp:taxon-name-part taxon-name-part-type="family">Acanthaceae</tp:taxon-name-part></tp:taxon-name>.</article-title> In: <person-group><name name-style="western"><surname>Hooker</surname><given-names>JD</given-names></name></person-group> (<role>Ed.</role>) <issue-title>Flora of British India (Vol.</issue-title><source>4). L. Reeve &amp; Co, London</source>, <fpage>387</fpage>–<lpage>558</lpage>.</mixed-citation></ref><ref id="B8"><mixed-citation xmlns:xlink="http://www.w3.org/1999/xlink" xlink:type="simple"><person-group><name name-style="western"><surname>Benoist</surname><given-names>R</given-names></name></person-group> (<year>1934</year>) <article-title>Nouvelles espèces du genre <italic><tp:taxon-name><tp:taxon-name-part taxon-name-part-type="genus">Strobilanthes</tp:taxon-name-part></tp:taxon-name></italic>.</article-title><source>Bulletin de la Société Botanique de France</source><volume>80</volume>: <fpage>730</fpage>–<lpage>732</lpage>. <ext-link xlink:href="10.1080/00378941.1933.10833895" ext-link-type="doi" xlink:type="simple">https://doi.org/10.1080/00378941.1933.10833895</ext-link></mixed-citation></ref></ref-list></tp:taxon-treatment>
