# Supplementary material for: ﻿Notes on Strobilanthes (Acanthaceae) with capitate inflorescences in Thailand
Source: PhytoKeys. 2024 Jul 9;244:89–126. doi: 10.3897/phytokeys.244.124260 (PMC11252561; doi:10.3897/phytokeys.244.124260)
Supplement: XML Treatment for Strobilanthes phengklaii [file phytokeys.244.124260-treatment18.xml]

<!DOCTYPE tp:taxon-treatment
  PUBLIC "-//TaxonX//DTD Taxonomic Treatment Publishing DTD v0 20100105//EN" "tax-treatment-NSO.dtd">
<tp:taxon-treatment xmlns:tp="http://www.plazi.org/taxpub"><tp:treatment-meta><kwd-group><label>Taxon classification</label><kwd>
                <named-content content-type="kingdom">Plantae</named-content>
              </kwd><kwd>
                <named-content content-type="order">Lamiales</named-content>
              </kwd><kwd>
                <named-content content-type="family">Acanthaceae</named-content>
              </kwd></kwd-group><mixed-citation publication-type="journal"><person-group><name><surname>Kladwong</surname><given-names>Pornchai</given-names></name><name><surname>Chantaranothai</surname><given-names>Pranom</given-names></name></person-group><article-title>﻿Notes on <italic><tp:taxon-name><tp:taxon-name-part taxon-name-part-type="genus" reg="Strobilanthes">Strobilanthes</tp:taxon-name-part></tp:taxon-name></italic> (<tp:taxon-name><tp:taxon-name-part taxon-name-part-type="family">Acanthaceae</tp:taxon-name-part></tp:taxon-name>) with capitate inflorescences in Thailand</article-title><source>PhytoKeys</source><day>09</day><month>07</month><year>2024</year><volume>244</volume><fpage>89</fpage><lpage>126</lpage><pub-id pub-id-type="doi">10.3897/phytokeys.244.124260</pub-id></mixed-citation></tp:treatment-meta><tp:nomenclature><label>﻿18.</label><tp:taxon-name>
              <object-id xmlns:xlink="http://www.w3.org/1999/xlink" content-type="arpha" xlink:type="simple">C221826B-120C-56BF-BD43-A4F583BC1496</object-id>
              <tp:taxon-name-part taxon-name-part-type="genus" reg="Strobilanthes">Strobilanthes</tp:taxon-name-part>
              <tp:taxon-name-part taxon-name-part-type="species" reg="phengklaii">phengklaii</tp:taxon-name-part>
              <object-id xmlns:xlink="http://www.w3.org/1999/xlink" content-type="ipni" xlink:type="simple">urn:lsid:ipni.org:names:77344994-1</object-id>
            </tp:taxon-name><tp:taxon-authority>Kladwong &amp; Chantar.</tp:taxon-authority><tp:taxon-status xmlns:xlink="http://www.w3.org/1999/xlink" xlink:type="simple">sp. nov.</tp:taxon-status><xref ref-type="fig" rid="F6">Figs 6</xref><xref ref-type="fig" rid="F7">, 7</xref><xref ref-type="fig" rid="F11">, 11B</xref></tp:nomenclature><tp:treatment-sec sec-type="material" id="SECID0EXFAK"><title>Type.</title><p>Thailand, Chaiyaphum, Phu Khieo WS, Oct 1999, <italic>Phengklai et al. 12261</italic> (holotype BKF [SN127785!]; isotypes BKF [SN143321!, SN127784!]).</p><fig id="F6" position="float" orientation="portrait"><object-id xmlns:xlink="http://www.w3.org/1999/xlink" content-type="doi" xlink:type="simple">10.3897/phytokeys.244.124260.figure6</object-id><object-id xmlns:xlink="http://www.w3.org/1999/xlink" content-type="arpha" xlink:type="simple">4E0C372C-81EE-5941-B6DD-480E4D55E4DC</object-id><label>Figure 6.</label><caption><p><italic><tp:taxon-name><tp:taxon-name-part taxon-name-part-type="genus" reg="Strobilanthes">Strobilanthes</tp:taxon-name-part><tp:taxon-name-part taxon-name-part-type="species" reg="phengklaii">phengklaii</tp:taxon-name-part></tp:taxon-name></italic> Kladwong &amp; Chantar. <bold>A</bold> stem, leaves and inflorescences <bold>B</bold> adaxial surface of leaf (<bold>B1</bold>) and abaxial surface of leaf (<bold>B2</bold>) <bold>C</bold> outer surface of bract (<bold>C1</bold>) and inner surface of bract (<bold>C2</bold>) <bold>D</bold> outer surface of bracteole (<bold>D1</bold>) and inner surface of bracteole (<bold>D2</bold>) <bold>E</bold> calyx <bold>F</bold> corolla, stamens and rugula and trichomes retaining the style (arrow) <bold>G</bold> pistil, style and stigma <bold>H</bold> ovary <bold>I</bold> fruit <bold>J</bold> seed. <bold>A</bold>–<bold>H</bold> drawn from <italic>Phengklai</italic> et al. <italic>12261</italic> (BKF: holotype), <bold>I</bold>–<bold>J</bold> drawn from <italic>Tagawa</italic> et al. <italic>1076</italic> (BKF). Drawn by K. Tuanku.</p></caption><graphic xmlns:xlink="http://www.w3.org/1999/xlink" xlink:href="phytokeys-244-089_article-124260__-g006.jpg" position="float" orientation="portrait" xlink:type="simple" id="oo_1087731.jpg"><uri content-type="original_file" xlink:type="simple">https://binary.pensoft.net/fig/1087731</uri></graphic></fig><fig id="F7" position="float" orientation="portrait"><object-id xmlns:xlink="http://www.w3.org/1999/xlink" content-type="doi" xlink:type="simple">10.3897/phytokeys.244.124260.figure7</object-id><object-id xmlns:xlink="http://www.w3.org/1999/xlink" content-type="arpha" xlink:type="simple">D746ACD7-97DA-5729-8FE7-7BBD1DC1617F</object-id><label>Figure 7.</label><caption><p>Scanning electron microscope micrographs of pollen of <italic><tp:taxon-name><tp:taxon-name-part taxon-name-part-type="genus" reg="Strobilanthes">S.</tp:taxon-name-part><tp:taxon-name-part taxon-name-part-type="species" reg="phengklaii">phengklaii</tp:taxon-name-part></tp:taxon-name></italic> Kladwong &amp; Chantar., equatorial view <bold>A</bold> shape <bold>B</bold> exine sculpturing, from <italic>Phengklai</italic> et al. <italic>12261</italic> (BKF).</p></caption><graphic xmlns:xlink="http://www.w3.org/1999/xlink" xlink:href="phytokeys-244-089_article-124260__-g007.jpg" position="float" orientation="portrait" xlink:type="simple" id="oo_1087732.jpg"><uri content-type="original_file" xlink:type="simple">https://binary.pensoft.net/fig/1087732</uri></graphic></fig></tp:treatment-sec><tp:treatment-sec sec-type="diagnosis" id="SECID0EHJAK"><title>Diagnosis.</title><p>Similar to <italic><tp:taxon-name><tp:taxon-name-part taxon-name-part-type="genus" reg="Strobilanthes">S.</tp:taxon-name-part><tp:taxon-name-part taxon-name-part-type="species" reg="brandisii">brandisii</tp:taxon-name-part></tp:taxon-name></italic> T.Anderson and <italic><tp:taxon-name><tp:taxon-name-part taxon-name-part-type="genus" reg="Strobilanthes">S.</tp:taxon-name-part><tp:taxon-name-part taxon-name-part-type="species" reg="esquirolii">esquirolii</tp:taxon-name-part></tp:taxon-name></italic> H.Lév. in having single capitate inflorescences, sessile or subsessile and densely white sericeous bracts but differs in having lanceolate or linear-lanceolate bracts and yellow corolla vs. spathulate bracts and purple corolla in <italic><tp:taxon-name><tp:taxon-name-part taxon-name-part-type="genus" reg="Strobilanthes">S.</tp:taxon-name-part><tp:taxon-name-part taxon-name-part-type="species" reg="brandisii">brandisii</tp:taxon-name-part></tp:taxon-name></italic> and oblong-lanceolate bracts and violet corolla in <italic><tp:taxon-name><tp:taxon-name-part taxon-name-part-type="genus" reg="Strobilanthes">S.</tp:taxon-name-part><tp:taxon-name-part taxon-name-part-type="species" reg="esquirolii">esquirolii</tp:taxon-name-part></tp:taxon-name></italic>. The morphological difference among <italic><tp:taxon-name><tp:taxon-name-part taxon-name-part-type="genus" reg="Strobilanthes">S.</tp:taxon-name-part><tp:taxon-name-part taxon-name-part-type="species" reg="brandisii">brandisii</tp:taxon-name-part></tp:taxon-name></italic>, <italic><tp:taxon-name><tp:taxon-name-part taxon-name-part-type="genus" reg="Strobilanthes">S.</tp:taxon-name-part><tp:taxon-name-part taxon-name-part-type="species" reg="esquirolii">esquirolii</tp:taxon-name-part></tp:taxon-name></italic> and <italic><tp:taxon-name><tp:taxon-name-part taxon-name-part-type="genus" reg="Strobilanthes">S.</tp:taxon-name-part><tp:taxon-name-part taxon-name-part-type="species" reg="phengklaii">phengklaii</tp:taxon-name-part></tp:taxon-name></italic> are presented in Table <xref ref-type="table" rid="T2">2</xref>.</p><table-wrap id="T2" position="float" orientation="portrait"><label>Table 2.</label><caption><p>Morphological differences between <italic><tp:taxon-name><tp:taxon-name-part taxon-name-part-type="genus" reg="Strobilanthes">Strobilanthes</tp:taxon-name-part><tp:taxon-name-part taxon-name-part-type="species" reg="phengklaii">phengklaii</tp:taxon-name-part></tp:taxon-name></italic> and similar species.</p></caption><table id="TID0EOVAK" rules="all"><tbody><tr><th rowspan="1" colspan="1">Characters</th><th rowspan="1" colspan="1">
                      <italic>
                        <tp:taxon-name><tp:taxon-name-part taxon-name-part-type="genus" reg="Strobilanthes">S.</tp:taxon-name-part><tp:taxon-name-part taxon-name-part-type="species" reg="brandisii">brandisii</tp:taxon-name-part></tp:taxon-name>
                      </italic>
                    </th><th rowspan="1" colspan="1">
                      <italic>
                        <tp:taxon-name><tp:taxon-name-part taxon-name-part-type="genus" reg="Strobilanthes">S.</tp:taxon-name-part><tp:taxon-name-part taxon-name-part-type="species" reg="esquirolii">esquirolii</tp:taxon-name-part></tp:taxon-name>
                      </italic>
                    </th><th rowspan="1" colspan="1">
                      <italic>
                        <tp:taxon-name><tp:taxon-name-part taxon-name-part-type="genus" reg="Strobilanthes">S.</tp:taxon-name-part><tp:taxon-name-part taxon-name-part-type="species" reg="phengklaii">phengklaii</tp:taxon-name-part></tp:taxon-name>
                      </italic>
                    </th></tr><tr><td rowspan="1" colspan="1">Leaf blade</td><td rowspan="1" colspan="1">lanceolate or ovate-lanceolate</td><td rowspan="1" colspan="1">ovate-elliptic to ovate-elliptic</td><td rowspan="1" colspan="1">lanceolate to oblong-lanceolate</td></tr><tr><td rowspan="1" colspan="1">Bract shape</td><td rowspan="1" colspan="1">spathulate</td><td rowspan="1" colspan="1">oblong-lanceolate</td><td rowspan="1" colspan="1">lanceolate or linear-lanceolate</td></tr><tr><td rowspan="1" colspan="1">Bracteoles</td><td rowspan="1" colspan="1">linear</td><td rowspan="1" colspan="1">oblanceolate</td><td rowspan="1" colspan="1">linear</td></tr><tr><td rowspan="1" colspan="1">Corolla</td><td rowspan="1" colspan="1">purple</td><td rowspan="1" colspan="1">violet</td><td rowspan="1" colspan="1">yellow</td></tr><tr><td rowspan="1" colspan="1">Long filaments</td><td rowspan="1" colspan="1">hairy</td><td rowspan="1" colspan="1">hairy</td><td rowspan="1" colspan="1">glabrous</td></tr><tr><td rowspan="1" colspan="1">Capsule</td><td rowspan="1" colspan="1">ovoid</td><td rowspan="1" colspan="1">oblongoid</td><td rowspan="1" colspan="1">fusiform</td></tr></tbody></table></table-wrap></tp:treatment-sec><tp:treatment-sec sec-type="description" id="SECID0EVQAK"><title>Description.</title><p><bold><italic>Herbs</italic></bold> up to 40 cm tall, perennial, erect or decumbent, anisophyllous. <bold><italic>Stems</italic></bold> 4-angled, sulcate or subterete when mature, pubescent or glabrescent. <bold><italic>Leaves</italic></bold> petiolate; blades lanceolate to oblong-lanceolate, 1.8–10 × 0.6–3.5 cm, hairy on adaxial surface, pubescent on abaxial surface, lateral veins 3–7 pairs, prominent on both surfaces, apex attenuate to caudate, base attenuate, and decurrent onto petiole, margin serrate or crenate, ciliate; petiole 0.3–2.5 cm long, pubescent. <bold><italic>Inflorescences</italic></bold> terminal capitate, 3–5-flowered; peduncle absent; bracts lanceolate or linear-lanceolate, 5–13 × 2–4 mm, persistent, the outer one longer than the inner, white sericeous on both surfaces, the upper part sparsely hispid, apex obtuse, margin entire or obscurely serrate, base sessile, ciliate; bracteoles linear, 3–5 × ca. 0.8 mm, white sericeous on both surfaces. <bold><italic>Calyx</italic></bold> 5-lobed; lobes linear, 4–5 × 0.5 mm, subequal, apex acute, white sericeous on both surfaces. <bold><italic>Corolla</italic></bold> yellow, funnel shaped, 2–4 cm long, densely white sericeous on top at bud, sparsely pubescent at anthesis, glabrous inside except hairs retaining style; tube yellow, cylindric for 4–6 mm long; mouth 1–1.5 cm wide; lobes 5, ovate, 3–4.5 × 3.5–5 mm, apex obtuse. <bold><italic>Stamens</italic></bold> 4, included, didynamous; short filaments 2 mm long, long filament 3–5 mm long, all filament straight and glabrous; anther thecae ca. 1.5 mm long, white, without spur; pollen 3-colporate, prolate or subprolate in equatorial view, circular in polar view, polar range 51–67 μm, equatorial range 31–41 μm; ectoapertures fusiform; exine divided into longitudinal ribs, each rib with a coarse ladder-like reticulum. <bold><italic>Ovary</italic></bold> ellipsoid, 2 mm long, densely white sericeous at apex; style 2.5–3 cm long, puberulous. <bold><italic>Capsule</italic></bold> fusiform, 5–7 × 3–4 mm, white sericeous, 4-seeded. <bold><italic>Seeds</italic></bold> ovate in outline, ca. 1.8× ca. 1.5 mm, hairy.</p></tp:treatment-sec><tp:treatment-sec sec-type="distribution" id="SECID0E2RAK"><title>Distribution.</title><p>Endemic to Thailand.</p></tp:treatment-sec><tp:treatment-sec sec-type="ecology" id="SECID0EASAK"><title>Ecology.</title><p>Common in shaded areas in dry evergreen forest; ca. 600 m alt., flowering and fruiting from October to December.</p></tp:treatment-sec><tp:treatment-sec sec-type="etymology" id="SECID0EFSAK"><title>Etymology.</title><p>Named in honour of Dr Chamlong Phengklai, a senior botanist at the Forest Herbarium (BKF) who collected the type specimens of <italic><tp:taxon-name><tp:taxon-name-part taxon-name-part-type="genus" reg="Strobilanthes">S.</tp:taxon-name-part><tp:taxon-name-part taxon-name-part-type="species" reg="phengklaii">phengklaii</tp:taxon-name-part></tp:taxon-name></italic>.</p></tp:treatment-sec><tp:treatment-sec sec-type="material" id="SECID0EWSAK"><title>Additional specimens examined</title><p><bold>(<italic>paratypes</italic>)</bold>: Thailand, North-eastern: <bold>Loei</bold>, Phu Luang WS, from Ban Na Luang to north ride ca. 600 m alt., 3 Dec 1965, <italic>Tagawa</italic> et al. <italic>1076</italic> (BKF, KYO, L [L2842098]).</p></tp:treatment-sec><tp:treatment-sec sec-type="Preliminary conservation status assessment" id="SECID0EHTAK"><title>Preliminary conservation status assessment.</title><p>This species is only known from two populations suggesting that this species is endemic to the north-eastern floristic region of Thailand. It is assessed as Data Deficient (<abbrev xmlns:xlink="http://www.w3.org/1999/xlink" xlink:title="Data Deficient" id="ABBRID0ENTAK" xlink:type="simple">DD</abbrev>) following <xref ref-type="bibr" rid="B29">IUCN (2022)</xref>. However, <italic><tp:taxon-name><tp:taxon-name-part taxon-name-part-type="genus" reg="Strobilanthes">S.</tp:taxon-name-part><tp:taxon-name-part taxon-name-part-type="species" reg="phengklaii">phengklaii</tp:taxon-name-part></tp:taxon-name></italic> was legally collected from a protected area and it is recorded as common in the locality. <italic><tp:taxon-name><tp:taxon-name-part taxon-name-part-type="genus" reg="Strobilanthes">Strobilanthes</tp:taxon-name-part><tp:taxon-name-part taxon-name-part-type="species" reg="phengklaii">phengklaii</tp:taxon-name-part></tp:taxon-name></italic> has a few records. The changes of the habitat through increasing droughts and fire is likely to lead to the decline of this species. More field work is needed to assess the conservation status of <italic><tp:taxon-name><tp:taxon-name-part taxon-name-part-type="genus" reg="Strobilanthes">S.</tp:taxon-name-part><tp:taxon-name-part taxon-name-part-type="species" reg="phengklaii">phengklaii</tp:taxon-name-part></tp:taxon-name></italic>.</p></tp:treatment-sec><tp:treatment-sec><!--Section generated to contain objects referenced in tp:taxon-treatment.--><fig id="F11" position="float" orientation="portrait"><object-id xmlns:xlink="http://www.w3.org/1999/xlink" content-type="doi" xlink:type="simple">10.3897/phytokeys.244.124260.figure11</object-id><object-id xmlns:xlink="http://www.w3.org/1999/xlink" content-type="arpha" xlink:type="simple">B9476F28-2307-5FB9-BEA7-A2D22BB1A7CE</object-id><label>Figure 11.</label><caption><p>Distribution maps of <italic><tp:taxon-name><tp:taxon-name-part taxon-name-part-type="genus" reg="Strobilanthes">Strobilanthes</tp:taxon-name-part></tp:taxon-name></italic> with capitate inflorescence in Thailand <bold>A</bold><italic><tp:taxon-name><tp:taxon-name-part taxon-name-part-type="genus" reg="Strobilanthes">S.</tp:taxon-name-part><tp:taxon-name-part taxon-name-part-type="species" reg="graminea">graminea</tp:taxon-name-part></tp:taxon-name></italic> J.B.Imlay, <italic><tp:taxon-name><tp:taxon-name-part taxon-name-part-type="genus" reg="Strobilanthes">S.</tp:taxon-name-part><tp:taxon-name-part taxon-name-part-type="species" reg="hypomalla">hypomalla</tp:taxon-name-part></tp:taxon-name></italic> Benoist and <italic><tp:taxon-name><tp:taxon-name-part taxon-name-part-type="genus" reg="Strobilanthes">S.</tp:taxon-name-part><tp:taxon-name-part taxon-name-part-type="species" reg="kerrii">kerrii</tp:taxon-name-part></tp:taxon-name></italic> Craib <bold>B</bold><italic><tp:taxon-name><tp:taxon-name-part taxon-name-part-type="genus" reg="Strobilanthes">S.</tp:taxon-name-part><tp:taxon-name-part taxon-name-part-type="species" reg="paniculiformis">paniculiformis</tp:taxon-name-part></tp:taxon-name></italic> J.R.I.Wood, <italic><tp:taxon-name><tp:taxon-name-part taxon-name-part-type="genus" reg="Strobilanthes">S.</tp:taxon-name-part><tp:taxon-name-part taxon-name-part-type="species" reg="paniculata">paniculata</tp:taxon-name-part></tp:taxon-name></italic> (Nees) Miq. and <italic><tp:taxon-name><tp:taxon-name-part taxon-name-part-type="genus" reg="Strobilanthes">S.</tp:taxon-name-part><tp:taxon-name-part taxon-name-part-type="species" reg="phengklaii">phengklaii</tp:taxon-name-part></tp:taxon-name></italic> Kladwong &amp; Chantar. <bold>C</bold><italic><tp:taxon-name><tp:taxon-name-part taxon-name-part-type="genus" reg="Strobilanthes">S.</tp:taxon-name-part><tp:taxon-name-part taxon-name-part-type="species" reg="phyllocephala">phyllocephala</tp:taxon-name-part></tp:taxon-name></italic> J.R.I.Wood &amp; Scotland, <italic><tp:taxon-name><tp:taxon-name-part taxon-name-part-type="genus" reg="Strobilanthes">S.</tp:taxon-name-part><tp:taxon-name-part taxon-name-part-type="species" reg="phyllostachya">phyllostachya</tp:taxon-name-part></tp:taxon-name></italic> Kurz and <italic><tp:taxon-name><tp:taxon-name-part taxon-name-part-type="genus" reg="Strobilanthes">S.</tp:taxon-name-part><tp:taxon-name-part taxon-name-part-type="species" reg="serpens">serpens</tp:taxon-name-part></tp:taxon-name></italic> (Nees) J.R.I.Wood &amp; Scotland <bold>D</bold><italic><tp:taxon-name><tp:taxon-name-part taxon-name-part-type="genus" reg="Strobilanthes">S.</tp:taxon-name-part><tp:taxon-name-part taxon-name-part-type="species" reg="speciosa">speciosa</tp:taxon-name-part></tp:taxon-name></italic> Blume and <italic><tp:taxon-name><tp:taxon-name-part taxon-name-part-type="genus" reg="Strobilanthes">S.</tp:taxon-name-part><tp:taxon-name-part taxon-name-part-type="species" reg="squalens">squalens</tp:taxon-name-part></tp:taxon-name></italic> S.Moore.</p></caption><graphic xmlns:xlink="http://www.w3.org/1999/xlink" xlink:href="phytokeys-244-089_article-124260__-g011.jpg" position="float" orientation="portrait" xlink:type="simple" id="oo_1087737.jpg"><uri content-type="original_file" xlink:type="simple">https://binary.pensoft.net/fig/1087737</uri></graphic></fig></tp:treatment-sec><ref-list><ref id="B29"><mixed-citation xmlns:xlink="http://www.w3.org/1999/xlink" xlink:type="simple">IUCN (<year>2022</year>) Guidelines for Using the IUCN Red List Categories and Criteria. Version 15.1. Prepared by the Standards and Petitions Committee. <ext-link xlink:href="https://www.iucnredlist.org/documents/RedListGuidelines.pdf" ext-link-type="uri" xlink:type="simple">https://www.iucnredlist.org/documents/RedListGuidelines.pdf</ext-link> [Accessed 01.11.2023]</mixed-citation></ref></ref-list></tp:taxon-treatment>
