# Supplementary material for: ﻿Notes on Strobilanthes (Acanthaceae) with capitate inflorescences in Thailand
Source: PhytoKeys. 2024 Jul 9;244:89–126. doi: 10.3897/phytokeys.244.124260 (PMC11252561; doi:10.3897/phytokeys.244.124260)
Supplement: XML Treatment for Strobilanthes phyllocephala [file phytokeys.244.124260-treatment19.xml]

<!DOCTYPE tp:taxon-treatment
  PUBLIC "-//TaxonX//DTD Taxonomic Treatment Publishing DTD v0 20100105//EN" "tax-treatment-NSO.dtd">
<tp:taxon-treatment xmlns:tp="http://www.plazi.org/taxpub"><tp:treatment-meta><kwd-group><label>Taxon classification</label><kwd>
                <named-content content-type="kingdom">Plantae</named-content>
              </kwd><kwd>
                <named-content content-type="order">Lamiales</named-content>
              </kwd><kwd>
                <named-content content-type="family">Acanthaceae</named-content>
              </kwd></kwd-group><mixed-citation publication-type="journal"><person-group><name><surname>Kladwong</surname><given-names>Pornchai</given-names></name><name><surname>Chantaranothai</surname><given-names>Pranom</given-names></name></person-group><article-title>﻿Notes on <italic><tp:taxon-name><tp:taxon-name-part taxon-name-part-type="genus" reg="Strobilanthes">Strobilanthes</tp:taxon-name-part></tp:taxon-name></italic> (<tp:taxon-name><tp:taxon-name-part taxon-name-part-type="family">Acanthaceae</tp:taxon-name-part></tp:taxon-name>) with capitate inflorescences in Thailand</article-title><source>PhytoKeys</source><day>09</day><month>07</month><year>2024</year><volume>244</volume><fpage>89</fpage><lpage>126</lpage><pub-id pub-id-type="doi">10.3897/phytokeys.244.124260</pub-id></mixed-citation></tp:treatment-meta><tp:nomenclature><label>﻿19.</label><tp:taxon-name>
              <object-id xmlns:xlink="http://www.w3.org/1999/xlink" content-type="arpha" xlink:type="simple">B485CB48-2620-5F59-899C-578EFCBCC015</object-id>
              <tp:taxon-name-part taxon-name-part-type="genus" reg="Strobilanthes">Strobilanthes</tp:taxon-name-part>
              <tp:taxon-name-part taxon-name-part-type="species" reg="phyllocephala">phyllocephala</tp:taxon-name-part>
            </tp:taxon-name><tp:taxon-authority>J.R.I.Wood &amp; Scotland, Nat. Hist. Bull. Siam Soc. 62(1): 31. 2017.</tp:taxon-authority><xref ref-type="fig" rid="F11">Fig. 11C</xref></tp:nomenclature><tp:treatment-sec sec-type="material" id="SECID0E6VAK"><title>Type.</title><p>Thailand: Phetchaburi, Kaeng Krachan NP, 6 Aug 1995, <italic>Larsen</italic> et al. <italic>45466</italic> (holotype K [K000224872!]; isotype AAU!).</p></tp:treatment-sec><tp:treatment-sec sec-type="distribution" id="SECID0EJWAK"><title>Distribution.</title><p>Endemic to Thailand.</p></tp:treatment-sec><tp:treatment-sec sec-type="ecology" id="SECID0EOWAK"><title>Ecology.</title><p>Near stream in evergreen forest or bamboo forest; 10–1,000 m alt., flowering and fruiting from November to March.</p></tp:treatment-sec><tp:treatment-sec sec-type="material" id="SECID0ETWAK"><title>Selected specimens examined.</title><p>Thailand, South-western: <bold>Phetchaburi</bold>, Kaeng Krachan NP, 400–600 m alt., 6 Aug 1995, <italic>Larsen</italic> et al. <italic>45466</italic> (AAU, K); ibid., 840 m alt., 24 Oct 2013, <italic>Tagane</italic> et al. <italic>2132</italic> (BKF).</p></tp:treatment-sec><tp:treatment-sec sec-type="Preliminary conservation status assessment" id="SECID0EDXAK"><title>Preliminary conservation status assessment.</title><p>This species is only known from its type locality and is assessed as Data Deficient (<abbrev xmlns:xlink="http://www.w3.org/1999/xlink" xlink:title="Data Deficient" id="ABBRID0EJXAK" xlink:type="simple">DD</abbrev>) following <xref ref-type="bibr" rid="B29">IUCN (2022)</xref>. More field work needed to assess the conservation status of <italic><tp:taxon-name><tp:taxon-name-part taxon-name-part-type="genus" reg="Strobilanthes">S.</tp:taxon-name-part><tp:taxon-name-part taxon-name-part-type="species" reg="phyllocephala">phyllocephala</tp:taxon-name-part></tp:taxon-name></italic>.</p></tp:treatment-sec><tp:treatment-sec sec-type="notes" id="SECID0E3XAK"><title>Notes.</title><p><italic><tp:taxon-name><tp:taxon-name-part taxon-name-part-type="genus" reg="Strobilanthes">Strobilanthes</tp:taxon-name-part><tp:taxon-name-part taxon-name-part-type="species" reg="phyllocephala">phyllocephala</tp:taxon-name-part></tp:taxon-name></italic> resembles <italic><tp:taxon-name><tp:taxon-name-part taxon-name-part-type="genus" reg="Strobilanthes">S.</tp:taxon-name-part><tp:taxon-name-part taxon-name-part-type="species" reg="falconeri">falconeri</tp:taxon-name-part></tp:taxon-name></italic>. It differs in having the ovate or ovate-elliptic leaves vs. elliptic-lanceolate or lanceolate leaves in <italic><tp:taxon-name><tp:taxon-name-part taxon-name-part-type="genus" reg="Strobilanthes">S.</tp:taxon-name-part><tp:taxon-name-part taxon-name-part-type="species" reg="falconeri">falconeri</tp:taxon-name-part></tp:taxon-name></italic>. The apex of bracteoles of <italic><tp:taxon-name><tp:taxon-name-part taxon-name-part-type="genus" reg="Strobilanthes">S.</tp:taxon-name-part><tp:taxon-name-part taxon-name-part-type="species" reg="phyllocephala">phyllocephala</tp:taxon-name-part></tp:taxon-name></italic> is obtuse vs. acute in <italic><tp:taxon-name><tp:taxon-name-part taxon-name-part-type="genus" reg="Strobilanthes">S.</tp:taxon-name-part><tp:taxon-name-part taxon-name-part-type="species" reg="falconeri">falconeri</tp:taxon-name-part></tp:taxon-name></italic>.</p></tp:treatment-sec><tp:treatment-sec><!--Section generated to contain objects referenced in tp:taxon-treatment.--><fig id="F11" position="float" orientation="portrait"><object-id xmlns:xlink="http://www.w3.org/1999/xlink" content-type="doi" xlink:type="simple">10.3897/phytokeys.244.124260.figure11</object-id><object-id xmlns:xlink="http://www.w3.org/1999/xlink" content-type="arpha" xlink:type="simple">B9476F28-2307-5FB9-BEA7-A2D22BB1A7CE</object-id><label>Figure 11.</label><caption><p>Distribution maps of <italic><tp:taxon-name><tp:taxon-name-part taxon-name-part-type="genus" reg="Strobilanthes">Strobilanthes</tp:taxon-name-part></tp:taxon-name></italic> with capitate inflorescence in Thailand <bold>A</bold><italic><tp:taxon-name><tp:taxon-name-part taxon-name-part-type="genus" reg="Strobilanthes">S.</tp:taxon-name-part><tp:taxon-name-part taxon-name-part-type="species" reg="graminea">graminea</tp:taxon-name-part></tp:taxon-name></italic> J.B.Imlay, <italic><tp:taxon-name><tp:taxon-name-part taxon-name-part-type="genus" reg="Strobilanthes">S.</tp:taxon-name-part><tp:taxon-name-part taxon-name-part-type="species" reg="hypomalla">hypomalla</tp:taxon-name-part></tp:taxon-name></italic> Benoist and <italic><tp:taxon-name><tp:taxon-name-part taxon-name-part-type="genus" reg="Strobilanthes">S.</tp:taxon-name-part><tp:taxon-name-part taxon-name-part-type="species" reg="kerrii">kerrii</tp:taxon-name-part></tp:taxon-name></italic> Craib <bold>B</bold><italic><tp:taxon-name><tp:taxon-name-part taxon-name-part-type="genus" reg="Strobilanthes">S.</tp:taxon-name-part><tp:taxon-name-part taxon-name-part-type="species" reg="paniculiformis">paniculiformis</tp:taxon-name-part></tp:taxon-name></italic> J.R.I.Wood, <italic><tp:taxon-name><tp:taxon-name-part taxon-name-part-type="genus" reg="Strobilanthes">S.</tp:taxon-name-part><tp:taxon-name-part taxon-name-part-type="species" reg="paniculata">paniculata</tp:taxon-name-part></tp:taxon-name></italic> (Nees) Miq. and <italic><tp:taxon-name><tp:taxon-name-part taxon-name-part-type="genus" reg="Strobilanthes">S.</tp:taxon-name-part><tp:taxon-name-part taxon-name-part-type="species" reg="phengklaii">phengklaii</tp:taxon-name-part></tp:taxon-name></italic> Kladwong &amp; Chantar. <bold>C</bold><italic><tp:taxon-name><tp:taxon-name-part taxon-name-part-type="genus" reg="Strobilanthes">S.</tp:taxon-name-part><tp:taxon-name-part taxon-name-part-type="species" reg="phyllocephala">phyllocephala</tp:taxon-name-part></tp:taxon-name></italic> J.R.I.Wood &amp; Scotland, <italic><tp:taxon-name><tp:taxon-name-part taxon-name-part-type="genus" reg="Strobilanthes">S.</tp:taxon-name-part><tp:taxon-name-part taxon-name-part-type="species" reg="phyllostachya">phyllostachya</tp:taxon-name-part></tp:taxon-name></italic> Kurz and <italic><tp:taxon-name><tp:taxon-name-part taxon-name-part-type="genus" reg="Strobilanthes">S.</tp:taxon-name-part><tp:taxon-name-part taxon-name-part-type="species" reg="serpens">serpens</tp:taxon-name-part></tp:taxon-name></italic> (Nees) J.R.I.Wood &amp; Scotland <bold>D</bold><italic><tp:taxon-name><tp:taxon-name-part taxon-name-part-type="genus" reg="Strobilanthes">S.</tp:taxon-name-part><tp:taxon-name-part taxon-name-part-type="species" reg="speciosa">speciosa</tp:taxon-name-part></tp:taxon-name></italic> Blume and <italic><tp:taxon-name><tp:taxon-name-part taxon-name-part-type="genus" reg="Strobilanthes">S.</tp:taxon-name-part><tp:taxon-name-part taxon-name-part-type="species" reg="squalens">squalens</tp:taxon-name-part></tp:taxon-name></italic> S.Moore.</p></caption><graphic xmlns:xlink="http://www.w3.org/1999/xlink" xlink:href="phytokeys-244-089_article-124260__-g011.jpg" position="float" orientation="portrait" xlink:type="simple" id="oo_1087737.jpg"><uri content-type="original_file" xlink:type="simple">https://binary.pensoft.net/fig/1087737</uri></graphic></fig></tp:treatment-sec><ref-list><ref id="B29"><mixed-citation xmlns:xlink="http://www.w3.org/1999/xlink" xlink:type="simple">IUCN (<year>2022</year>) Guidelines for Using the IUCN Red List Categories and Criteria. Version 15.1. Prepared by the Standards and Petitions Committee. <ext-link xlink:href="https://www.iucnredlist.org/documents/RedListGuidelines.pdf" ext-link-type="uri" xlink:type="simple">https://www.iucnredlist.org/documents/RedListGuidelines.pdf</ext-link> [Accessed 01.11.2023]</mixed-citation></ref></ref-list></tp:taxon-treatment>
