# Supplementary material for: ﻿Notes on Strobilanthes (Acanthaceae) with capitate inflorescences in Thailand
Source: PhytoKeys. 2024 Jul 9;244:89–126. doi: 10.3897/phytokeys.244.124260 (PMC11252561; doi:10.3897/phytokeys.244.124260)
Supplement: XML Treatment for Strobilanthes serpens [file phytokeys.244.124260-treatment21.xml]

<!DOCTYPE tp:taxon-treatment
  PUBLIC "-//TaxonX//DTD Taxonomic Treatment Publishing DTD v0 20100105//EN" "tax-treatment-NSO.dtd">
<tp:taxon-treatment xmlns:tp="http://www.plazi.org/taxpub"><tp:treatment-meta><kwd-group><label>Taxon classification</label><kwd>
                <named-content content-type="kingdom">Plantae</named-content>
              </kwd><kwd>
                <named-content content-type="order">Lamiales</named-content>
              </kwd><kwd>
                <named-content content-type="family">Acanthaceae</named-content>
              </kwd></kwd-group><mixed-citation publication-type="journal"><person-group><name><surname>Kladwong</surname><given-names>Pornchai</given-names></name><name><surname>Chantaranothai</surname><given-names>Pranom</given-names></name></person-group><article-title>﻿Notes on <italic><tp:taxon-name><tp:taxon-name-part taxon-name-part-type="genus" reg="Strobilanthes">Strobilanthes</tp:taxon-name-part></tp:taxon-name></italic> (<tp:taxon-name><tp:taxon-name-part taxon-name-part-type="family">Acanthaceae</tp:taxon-name-part></tp:taxon-name>) with capitate inflorescences in Thailand</article-title><source>PhytoKeys</source><day>09</day><month>07</month><year>2024</year><volume>244</volume><fpage>89</fpage><lpage>126</lpage><pub-id pub-id-type="doi">10.3897/phytokeys.244.124260</pub-id></mixed-citation></tp:treatment-meta><tp:nomenclature><label>﻿21.</label><tp:taxon-name>
              <object-id xmlns:xlink="http://www.w3.org/1999/xlink" content-type="arpha" xlink:type="simple">752DA055-69CA-57D3-8397-D748B10E86FD</object-id>
              <tp:taxon-name-part taxon-name-part-type="genus" reg="Strobilanthes">Strobilanthes</tp:taxon-name-part>
              <tp:taxon-name-part taxon-name-part-type="species" reg="serpens">serpens</tp:taxon-name-part>
            </tp:taxon-name><tp:taxon-authority>(Nees) J.R.I.Wood &amp; Scotland, Kew Bull. 77: 834. 2021.</tp:taxon-authority><xref ref-type="fig" rid="F11">Fig. 11C</xref><tp:nomenclature-citation-list><tp:nomenclature-citation><tp:taxon-name>
                  <tp:taxon-name-part taxon-name-part-type="genus" reg="Ruellia">Ruellia</tp:taxon-name-part>
                  <tp:taxon-name-part taxon-name-part-type="species" reg="serpens">serpens</tp:taxon-name-part>
                </tp:taxon-name><comment>Nees, Prodr. [A. P. de Candolle] 11: 145. 1847. Type: Indonesia [insular Java], Tjiserae, 1826, <italic>Blume s.n.</italic> (holotype GZU [GZU000250312 image!]; isolectotypes B [B101182406 image!], L [L0065807!]).</comment></tp:nomenclature-citation><tp:nomenclature-citation><tp:taxon-name>
                  <tp:taxon-name-part taxon-name-part-type="genus" reg="Hemigraphis">Hemigraphis</tp:taxon-name-part>
                  <tp:taxon-name-part taxon-name-part-type="species" reg="serpens">serpens</tp:taxon-name-part>
                </tp:taxon-name><comment>(Nees) Boerl., Handl. Fl. Ned. Ind. 2(2): 658. 1899. Type: Based on <tp:taxon-name><tp:taxon-name-part taxon-name-part-type="genus" reg="Ruellia">Ruellia</tp:taxon-name-part><tp:taxon-name-part taxon-name-part-type="species" reg="serpens">serpens</tp:taxon-name-part></tp:taxon-name> Nees.</comment></tp:nomenclature-citation><tp:nomenclature-citation><tp:taxon-name>
                  <tp:taxon-name-part taxon-name-part-type="genus" reg="Hemigraphis">Hemigraphis</tp:taxon-name-part>
                  <tp:taxon-name-part taxon-name-part-type="species" reg="hispidula">hispidula</tp:taxon-name-part>
                </tp:taxon-name><comment>Craib, Bull. Misc. Inform. Kew 1913(6): 203. 1913. Type: Thailand, Nan, 21 Feb 1912, <italic>Kerr 2383a</italic> (lectotype K [K000882585!] designated here; isolectotype E [E00273431!]), syn. nov.</comment></tp:nomenclature-citation><tp:nomenclature-citation><tp:taxon-name>
                  <tp:taxon-name-part taxon-name-part-type="genus" reg="Sericocalyx">Sericocalyx</tp:taxon-name-part>
                  <tp:taxon-name-part taxon-name-part-type="species" reg="hispidulus">hispidulus</tp:taxon-name-part>
                </tp:taxon-name><comment>(Craib) Bremek., Verh. Kon. Ned. Akad. Wetensch., Afd. Natuurk., Sect. 2. 41(1): 163. 1944. Type: Based on <tp:taxon-name><tp:taxon-name-part taxon-name-part-type="genus" reg="Hemigraphis">Hemigraphis</tp:taxon-name-part><tp:taxon-name-part taxon-name-part-type="species" reg="hispidula">hispidula</tp:taxon-name-part></tp:taxon-name> Craib.</comment></tp:nomenclature-citation><tp:nomenclature-citation><tp:taxon-name>
                  <tp:taxon-name-part taxon-name-part-type="genus" reg="Hemigraphis">Hemigraphis</tp:taxon-name-part>
                  <tp:taxon-name-part taxon-name-part-type="species" reg="ridleyi">ridleyi</tp:taxon-name-part>
                </tp:taxon-name><comment>C.B.Clarke, J. Asiat. Soc. Bengal, Pt. 2, Nat. Hist. 74(3): 652. 1908. Type: Malaysia, Pahang, Jerantut, Kuala Tembeling, Aug 1891, <italic>Ridley 2180</italic> (holotype SING [SING0027181 image!]).</comment></tp:nomenclature-citation></tp:nomenclature-citation-list></tp:nomenclature><tp:treatment-sec sec-type="material" id="SECID0EZEBK"><title>Type.</title><p>Based on <italic><tp:taxon-name><tp:taxon-name-part taxon-name-part-type="genus" reg="Ruellia">Ruellia</tp:taxon-name-part><tp:taxon-name-part taxon-name-part-type="species" reg="serpens">serpens</tp:taxon-name-part></tp:taxon-name></italic> Nees</p></tp:treatment-sec><tp:treatment-sec sec-type="distribution" id="SECID0EKFBK"><title>Distribution.</title><p>Thailand, Malaysia, Singapore, Indonesia.</p></tp:treatment-sec><tp:treatment-sec sec-type="ecology" id="SECID0EPFBK"><title>Ecology.</title><p>In grass thickets and meadows or by streams under the shade of mixed deciduous and evergreen forests; 10–1,250 m alt., flowering and fruiting from June to May.</p></tp:treatment-sec><tp:treatment-sec sec-type="material" id="SECID0EUFBK"><title>Selected specimens examined.</title><p>Thailand, Northern: <bold>Chiang Rai</bold>, Doi Luang NP, 580 m alt., 3 Nov 2015, <italic>Muangyen 217</italic> (QBG); <bold>Chiang Mai</bold>, Mae Taeng, Pong Dueat, 825 m alt., 19 Nov 1992, <italic>Maxwell 92-742</italic> (CMUB, L); <bold>Nan</bold>, Tha Wang Pha, 500 m alt., 14 Nov 1993, <italic>Larsen</italic> et al. <italic>44347</italic> (AAU); ibid., Huai Mae Sakawn, between Phrae and Nan, ca. 427 m alt, 15 Feb 1912, <italic>Kerr 2383</italic> (E, K); ibid., common in Jungle, 21 Feb 1912, <italic>Kerr 2383a</italic> (E); <bold>Phitsanulok</bold>, Thung Salang Luang NP, 600 m alt., 25 July 1996, <italic>Larsen</italic> et al. <italic>885</italic> (AAU, BKF); Kamphaeng Phet, Klong Klung, 200 m alt., 1 June 1922, <italic>Kerr 6044</italic> (BK, K); North-eastern: <bold>Phetchabun</bold>, Nam Nao NP, 11 June 1964, <italic>Chantanamuck 751</italic> (BK), <bold>Loei</bold>, Na Haew, 1,000 m alt., 26 Apr 1994, <italic>Nanakorn</italic> et al. <italic>3168</italic> (QBG); ibid., Phu Kradueng NP, Phen Phop Mai Waterfall, 1,230 m alt., 4 Sept 1988, <italic>Tsuchiya &amp; Tamura 60534</italic> (BKF); <bold>Khon Kaen</bold>, Chum Phae, Pha Nok Khao, 400 m alt., 26 Nov 1965, <italic>Tagawa 294</italic> (BKF, K, L); ibid., Phu Pha Man NP, Nakarat Cave, 483 m alt., 25 July 2010, <italic>Norsaengsri &amp; Thangson 6950</italic> (QBG); South-western: <bold>Kanchanaburi</bold>, Huai Bankao, 800 m alt., 13 Nov 1971, <italic>van Beusekom</italic> et al. <italic>3758</italic> (BKF, K, L); ibid., Sai Yok, Thung Kang Yang, 5 July 1963, <italic>Larsen 10516</italic> (BKF, L); ibid., Sangkhla Buri, Mueang Cha area, 800 m alt., 8 July 1973, <italic>Maxwell 73-218</italic> (AAU, BK); <bold>Ratchaburi</bold>, Chom Bueng, Ban Baw, 100 m alt., 26 Mar 1975, <italic>Maxwell 75-332</italic> (AAU, BK); ibid., Thung Kang Yang, 350 m alt., July 1963, <italic>Larsen</italic> et al. <italic>10517</italic> (AAU); South-eastern: <bold>Chon Buri</bold>, Si Racha, 15 Nov 1926, <italic>Put 458</italic> (BK, K); <bold>Chanthaburi</bold>, Pong Nam Ron, Khao Soi Dao, 250 m alt., 5 May 1975, <italic>Maxwell 75-485</italic> (AAU); Peninsular: <bold>Chumphon</bold>, Sawi, 9 Sept 1927, <italic>Put 1023</italic> (BK, K); <bold>Ranong</bold>, Kra Buri, Nam Chut, 29 Jan 1927, <italic>Kerr 11704</italic> (BK, K); La-un, 10 m alt., 2 Jan 1929, <italic>Kerr 16493</italic> (BK, K); <bold>Krabi</bold>, Khao Panom Bencha, 24 Oct 1991, <italic>Larsen</italic> et al. <italic>42533</italic> (AAU); <bold>Nakhon Si Thammarat</bold>, Lan Saka, 50 m alt., 25 Apr 1928, <italic>Kerr 15384</italic> (BK); <bold>Trang</bold>, Khao Chong, 200 m alt., 12 Aug 1975, <italic>Maxwell 75-767</italic> (AAU); <bold>Songkhla</bold>, Rattaphum, Boriphat Waterfall, 100–200 m alt., 19 Oct 1991, <italic>Larsen</italic> et al. <italic>42390</italic> (AAU, BKF); ibid., 250 m alt., 16 Aug1984, <italic>Maxwell 84-67</italic> (BKF, L).</p></tp:treatment-sec><tp:treatment-sec sec-type="Preliminary conservation status assessment" id="SECID0EAJBK"><title>Preliminary conservation status assessment.</title><p>This species has an Extent of Occurrence (<abbrev xmlns:xlink="http://www.w3.org/1999/xlink" xlink:title="Extent of Occurrence" id="ABBRID0EGJBK" xlink:type="simple">EOO</abbrev>) of 399,832.702 km<sup>2</sup> and an Area of Occupancy (<abbrev xmlns:xlink="http://www.w3.org/1999/xlink" xlink:title="Area of Occupancy" id="ABBRID0EMJBK" xlink:type="simple">AOO</abbrev>) of 100.000 km<sup>2</sup> and is assessed as Least Concern (<abbrev xmlns:xlink="http://www.w3.org/1999/xlink" xlink:title="Least Concern" id="ABBRID0ESJBK" xlink:type="simple">LC</abbrev>) following <xref ref-type="bibr" rid="B29">IUCN (2022)</xref>.</p></tp:treatment-sec><tp:treatment-sec sec-type="notes" id="SECID0E1JBK"><title>Notes.</title><p><italic><tp:taxon-name><tp:taxon-name-part taxon-name-part-type="genus" reg="Strobilanthes">Strobilanthes</tp:taxon-name-part><tp:taxon-name-part taxon-name-part-type="species" reg="serpens">serpens</tp:taxon-name-part></tp:taxon-name></italic> differs from <italic><tp:taxon-name><tp:taxon-name-part taxon-name-part-type="genus" reg="Strobilanthes">S.</tp:taxon-name-part><tp:taxon-name-part taxon-name-part-type="species" reg="hirta">hirta</tp:taxon-name-part></tp:taxon-name></italic> Blume in having petioles which are 2–3.5 cm long, obovate bracts and white anthers. <italic><tp:taxon-name><tp:taxon-name-part taxon-name-part-type="genus" reg="Strobilanthes">Strobilanthes</tp:taxon-name-part><tp:taxon-name-part taxon-name-part-type="species" reg="hirta">hirta</tp:taxon-name-part></tp:taxon-name></italic> has very short or sessile petioles, ovate-elliptic bracts and purplish-red anthers.</p><p><italic><tp:taxon-name><tp:taxon-name-part taxon-name-part-type="genus" reg="Hemigraphis">Hemigraphis</tp:taxon-name-part><tp:taxon-name-part taxon-name-part-type="species" reg="hispidula">hispidula</tp:taxon-name-part></tp:taxon-name></italic> was described by <xref ref-type="bibr" rid="B21">Craib (1913)</xref>. However, after investigation of type and non-type specimens from Thailand, we find that this species has many characteristics in common with <italic><tp:taxon-name><tp:taxon-name-part taxon-name-part-type="genus" reg="Strobilanthes">S.</tp:taxon-name-part><tp:taxon-name-part taxon-name-part-type="species" reg="serpens">serpens</tp:taxon-name-part></tp:taxon-name></italic>. Therefore, <italic><tp:taxon-name><tp:taxon-name-part taxon-name-part-type="genus" reg="Hemigraphis">H.</tp:taxon-name-part><tp:taxon-name-part taxon-name-part-type="species" reg="hispidula">hispidula</tp:taxon-name-part></tp:taxon-name></italic> is placed as a synonym of <italic><tp:taxon-name><tp:taxon-name-part taxon-name-part-type="genus" reg="Strobilanthes">S.</tp:taxon-name-part><tp:taxon-name-part taxon-name-part-type="species" reg="serpens">serpens</tp:taxon-name-part></tp:taxon-name></italic>. The original protologue of <italic><tp:taxon-name><tp:taxon-name-part taxon-name-part-type="genus" reg="Hemigraphis">H.</tp:taxon-name-part><tp:taxon-name-part taxon-name-part-type="species" reg="hispidula">hispidula</tp:taxon-name-part></tp:taxon-name></italic> was based on <italic>Kerr 2383</italic> and <italic>Kerr 2383a</italic> (<xref ref-type="bibr" rid="B21">Craib 1913</xref>). There are two duplicates of <italic>Kerr 2383</italic> one at E [E00273430] and the other at K [K000882584] and there are two duplicates of <italic>Kerr 2383a</italic> one at E [E00273431] and the other at K [K000882585]. All are in good shape: we designate the sheet K000882585 as the lectotype because it has more mature stems and leaves.</p></tp:treatment-sec><tp:treatment-sec><!--Section generated to contain objects referenced in tp:taxon-treatment.--><fig id="F11" position="float" orientation="portrait"><object-id xmlns:xlink="http://www.w3.org/1999/xlink" content-type="doi" xlink:type="simple">10.3897/phytokeys.244.124260.figure11</object-id><object-id xmlns:xlink="http://www.w3.org/1999/xlink" content-type="arpha" xlink:type="simple">B9476F28-2307-5FB9-BEA7-A2D22BB1A7CE</object-id><label>Figure 11.</label><caption><p>Distribution maps of <italic><tp:taxon-name><tp:taxon-name-part taxon-name-part-type="genus" reg="Strobilanthes">Strobilanthes</tp:taxon-name-part></tp:taxon-name></italic> with capitate inflorescence in Thailand <bold>A</bold><italic><tp:taxon-name><tp:taxon-name-part taxon-name-part-type="genus" reg="Strobilanthes">S.</tp:taxon-name-part><tp:taxon-name-part taxon-name-part-type="species" reg="graminea">graminea</tp:taxon-name-part></tp:taxon-name></italic> J.B.Imlay, <italic><tp:taxon-name><tp:taxon-name-part taxon-name-part-type="genus" reg="Strobilanthes">S.</tp:taxon-name-part><tp:taxon-name-part taxon-name-part-type="species" reg="hypomalla">hypomalla</tp:taxon-name-part></tp:taxon-name></italic> Benoist and <italic><tp:taxon-name><tp:taxon-name-part taxon-name-part-type="genus" reg="Strobilanthes">S.</tp:taxon-name-part><tp:taxon-name-part taxon-name-part-type="species" reg="kerrii">kerrii</tp:taxon-name-part></tp:taxon-name></italic> Craib <bold>B</bold><italic><tp:taxon-name><tp:taxon-name-part taxon-name-part-type="genus" reg="Strobilanthes">S.</tp:taxon-name-part><tp:taxon-name-part taxon-name-part-type="species" reg="paniculiformis">paniculiformis</tp:taxon-name-part></tp:taxon-name></italic> J.R.I.Wood, <italic><tp:taxon-name><tp:taxon-name-part taxon-name-part-type="genus" reg="Strobilanthes">S.</tp:taxon-name-part><tp:taxon-name-part taxon-name-part-type="species" reg="paniculata">paniculata</tp:taxon-name-part></tp:taxon-name></italic> (Nees) Miq. and <italic><tp:taxon-name><tp:taxon-name-part taxon-name-part-type="genus" reg="Strobilanthes">S.</tp:taxon-name-part><tp:taxon-name-part taxon-name-part-type="species" reg="phengklaii">phengklaii</tp:taxon-name-part></tp:taxon-name></italic> Kladwong &amp; Chantar. <bold>C</bold><italic><tp:taxon-name><tp:taxon-name-part taxon-name-part-type="genus" reg="Strobilanthes">S.</tp:taxon-name-part><tp:taxon-name-part taxon-name-part-type="species" reg="phyllocephala">phyllocephala</tp:taxon-name-part></tp:taxon-name></italic> J.R.I.Wood &amp; Scotland, <italic><tp:taxon-name><tp:taxon-name-part taxon-name-part-type="genus" reg="Strobilanthes">S.</tp:taxon-name-part><tp:taxon-name-part taxon-name-part-type="species" reg="phyllostachya">phyllostachya</tp:taxon-name-part></tp:taxon-name></italic> Kurz and <italic><tp:taxon-name><tp:taxon-name-part taxon-name-part-type="genus" reg="Strobilanthes">S.</tp:taxon-name-part><tp:taxon-name-part taxon-name-part-type="species" reg="serpens">serpens</tp:taxon-name-part></tp:taxon-name></italic> (Nees) J.R.I.Wood &amp; Scotland <bold>D</bold><italic><tp:taxon-name><tp:taxon-name-part taxon-name-part-type="genus" reg="Strobilanthes">S.</tp:taxon-name-part><tp:taxon-name-part taxon-name-part-type="species" reg="speciosa">speciosa</tp:taxon-name-part></tp:taxon-name></italic> Blume and <italic><tp:taxon-name><tp:taxon-name-part taxon-name-part-type="genus" reg="Strobilanthes">S.</tp:taxon-name-part><tp:taxon-name-part taxon-name-part-type="species" reg="squalens">squalens</tp:taxon-name-part></tp:taxon-name></italic> S.Moore.</p></caption><graphic xmlns:xlink="http://www.w3.org/1999/xlink" xlink:href="phytokeys-244-089_article-124260__-g011.jpg" position="float" orientation="portrait" xlink:type="simple" id="oo_1087737.jpg"><uri content-type="original_file" xlink:type="simple">https://binary.pensoft.net/fig/1087737</uri></graphic></fig></tp:treatment-sec><ref-list><ref id="B29"><mixed-citation xmlns:xlink="http://www.w3.org/1999/xlink" xlink:type="simple">IUCN (<year>2022</year>) Guidelines for Using the IUCN Red List Categories and Criteria. Version 15.1. Prepared by the Standards and Petitions Committee. <ext-link xlink:href="https://www.iucnredlist.org/documents/RedListGuidelines.pdf" ext-link-type="uri" xlink:type="simple">https://www.iucnredlist.org/documents/RedListGuidelines.pdf</ext-link> [Accessed 01.11.2023]</mixed-citation></ref><ref id="B21"><mixed-citation xmlns:xlink="http://www.w3.org/1999/xlink" xlink:type="simple"><person-group><name name-style="western"><surname>Craib</surname><given-names>WG</given-names></name></person-group> (<year>1913</year>) <article-title>Contributions to the flora of Siam. Additamenta IV.</article-title><source>Bulletin of Miscellaneous Information Kew</source><volume>1913</volume>(<issue>6</issue>): <fpage>199</fpage>–<lpage>204</lpage>. <ext-link xlink:href="10.2307/4115005" ext-link-type="doi" xlink:type="simple">https://doi.org/10.2307/4115005</ext-link></mixed-citation></ref></ref-list></tp:taxon-treatment>
