# Supplementary material for: ﻿Notes on Strobilanthes (Acanthaceae) with capitate inflorescences in Thailand
Source: PhytoKeys. 2024 Jul 9;244:89–126. doi: 10.3897/phytokeys.244.124260 (PMC11252561; doi:10.3897/phytokeys.244.124260)
Supplement: XML Treatment for Strobilanthes speciosa [file phytokeys.244.124260-treatment22.xml]

<!DOCTYPE tp:taxon-treatment
  PUBLIC "-//TaxonX//DTD Taxonomic Treatment Publishing DTD v0 20100105//EN" "tax-treatment-NSO.dtd">
<tp:taxon-treatment xmlns:tp="http://www.plazi.org/taxpub"><tp:treatment-meta><kwd-group><label>Taxon classification</label><kwd>
                <named-content content-type="kingdom">Plantae</named-content>
              </kwd><kwd>
                <named-content content-type="order">Lamiales</named-content>
              </kwd><kwd>
                <named-content content-type="family">Acanthaceae</named-content>
              </kwd></kwd-group><mixed-citation publication-type="journal"><person-group><name><surname>Kladwong</surname><given-names>Pornchai</given-names></name><name><surname>Chantaranothai</surname><given-names>Pranom</given-names></name></person-group><article-title>﻿Notes on <italic><tp:taxon-name><tp:taxon-name-part taxon-name-part-type="genus" reg="Strobilanthes">Strobilanthes</tp:taxon-name-part></tp:taxon-name></italic> (<tp:taxon-name><tp:taxon-name-part taxon-name-part-type="family">Acanthaceae</tp:taxon-name-part></tp:taxon-name>) with capitate inflorescences in Thailand</article-title><source>PhytoKeys</source><day>09</day><month>07</month><year>2024</year><volume>244</volume><fpage>89</fpage><lpage>126</lpage><pub-id pub-id-type="doi">10.3897/phytokeys.244.124260</pub-id></mixed-citation></tp:treatment-meta><tp:nomenclature><label>﻿22.</label><tp:taxon-name>
              <object-id xmlns:xlink="http://www.w3.org/1999/xlink" content-type="arpha" xlink:type="simple">920A3F32-52F1-5103-8644-414DA7B7B633</object-id>
              <tp:taxon-name-part taxon-name-part-type="genus" reg="Strobilanthes">Strobilanthes</tp:taxon-name-part>
              <tp:taxon-name-part taxon-name-part-type="species" reg="speciosa">speciosa</tp:taxon-name-part>
            </tp:taxon-name><tp:taxon-authority>Blume, Bijdr. Fl. Ned. Ind. 14: 799. 1826.</tp:taxon-authority><xref ref-type="fig" rid="F11">Fig. 11D</xref><tp:nomenclature-citation-list><tp:nomenclature-citation><tp:taxon-name>
                  <tp:taxon-name-part taxon-name-part-type="genus" reg="Goldfussia">Goldfussia</tp:taxon-name-part>
                  <tp:taxon-name-part taxon-name-part-type="species" reg="speciosa">speciosa</tp:taxon-name-part>
                </tp:taxon-name><comment>(Blume) Bremek., Verh. Kon. Ned. Akad. Wetensch., Afd. Natuurk., Sect. 2. 41: 227. 1944. Type: Based on <tp:taxon-name><tp:taxon-name-part taxon-name-part-type="genus" reg="Strobilanthes">Strobilanthes</tp:taxon-name-part><tp:taxon-name-part taxon-name-part-type="species" reg="speciosa">speciosa</tp:taxon-name-part></tp:taxon-name> Blume.</comment></tp:nomenclature-citation><tp:nomenclature-citation><tp:taxon-name>
                  <tp:taxon-name-part taxon-name-part-type="genus" reg="Strobilanthes">Strobilanthes</tp:taxon-name-part>
                  <tp:taxon-name-part taxon-name-part-type="species" reg="apoesensis">apoesensis</tp:taxon-name-part>
                </tp:taxon-name><comment>Hochr., Candollea 5: 228. 1934. Type: Indonesia, Mt. Salak, 7 Mar 1904, <italic>Hochreutiner 101</italic> (syntype G [G00236511 image!]).</comment></tp:nomenclature-citation><tp:nomenclature-citation><tp:taxon-name>
                  <tp:taxon-name-part taxon-name-part-type="genus" reg="Strobilanthes">Strobilanthes</tp:taxon-name-part>
                  <tp:taxon-name-part taxon-name-part-type="species" reg="kinabaluensis">kinabaluensis</tp:taxon-name-part>
                </tp:taxon-name><comment>Stapf, Trans. Linn. Soc. London, Bot. 4: 214. 1894. Type: Malaysia, Sabah, Kadamaian River, <italic>Haviland 1362</italic> (syntype K <italic>fide</italic><xref ref-type="bibr" rid="B6">Bennett and Scotland 2003</xref>, pg. 40).</comment></tp:nomenclature-citation><tp:nomenclature-citation><tp:taxon-name>
                  <tp:taxon-name-part taxon-name-part-type="genus" reg="Goldfussia">Goldfussia</tp:taxon-name-part>
                  <tp:taxon-name-part taxon-name-part-type="species" reg="kinabaluensis">kinabaluensis</tp:taxon-name-part>
                </tp:taxon-name><comment>(Stapf) Bremek., Verh. Kon. Ned. Akad. Wetensch., Afd. Natuurk., Sect. 2. 41: 229. 1944. Type: Based on <tp:taxon-name><tp:taxon-name-part taxon-name-part-type="genus" reg="Strobilanthes">Strobilanthes</tp:taxon-name-part><tp:taxon-name-part taxon-name-part-type="species" reg="kinabaluensis">kinabaluensis</tp:taxon-name-part></tp:taxon-name> Stapf.</comment></tp:nomenclature-citation><tp:nomenclature-citation><tp:taxon-name>
                  <tp:taxon-name-part taxon-name-part-type="genus" reg="Strobilanthes">Strobilanthes</tp:taxon-name-part>
                  <tp:taxon-name-part taxon-name-part-type="species" reg="pierrei">pierrei</tp:taxon-name-part>
                </tp:taxon-name><comment>Benoist, Bull. Soc. Bot. France 80: 730. 1934. Type: Thailand, Khao [Kow] Luang, Aug 1868, <italic>Pierre s.n.</italic> (lectotype P [P00218442 image!] designated here; isolectotypes A [A00286777 image!], P [P00719405 image!, P00204977 image!], NY [00278319 image!]).</comment></tp:nomenclature-citation></tp:nomenclature-citation-list></tp:nomenclature><tp:treatment-sec sec-type="material" id="SECID0EURBK"><title>Type.</title><p>Indonesia, Megamendung, <italic>Blume 1802</italic> (lectotype L [L0537293!] designated by <xref ref-type="bibr" rid="B6">Bennett and Scotland 2003</xref>, pg. 39).</p></tp:treatment-sec><tp:treatment-sec sec-type="distribution" id="SECID0EASBK"><title>Distribution.</title><p>China, Thailand, Laos, Cambodia, Malaysia, Indonesia.</p></tp:treatment-sec><tp:treatment-sec sec-type="ecology" id="SECID0EFSBK"><title>Ecology.</title><p>Common in evergreen forest or on rugged limestone area, 100–2,150 m alt. Flowering and fruiting from August to March.</p></tp:treatment-sec><tp:treatment-sec sec-type="material" id="SECID0EKSBK"><title>Selected specimens examined.</title><p>Thailand, Northern: <bold>Mae Hong Son</bold>, Khun Yuam, 1,000 m alt., 20 Nov 2014, <italic>Prommanut &amp; Rattanathip 618</italic> (BK-4 sheets); <bold>Chinag Mai</bold>, Doi Chiang Dao WS, 1,500 m alt., 15 Sept 1967, <italic>Shimizu &amp; Hutoh 10152</italic> (BKF, KYO-2 sheets, L); ibid., Fang, Doi Ang Khang, 1,600 m alt., 17 Nov 1973, <italic>Sadakorn 289</italic> (BK); <bold>Chiang Rai</bold>, Doi Chang, 868 m alt., 28 Nov 2010, <italic>Norsaengsri &amp; Tathana 7365</italic> (QBG); ibid., Mae Sai, 1,350 m alt., 4 Oct 1992, <italic>Banziger 1055</italic> (CMUB, L); <bold>Nan</bold>, Song Khwae, Bo Pra Kang, 657 m alt., 2 Feb 2011, <italic>La-ongsri</italic> et al. <italic>2067</italic> (QBG, PSU); <bold>Lampang</bold>, Wang Nuea, Chae Son NP, 525 m alt., 25 Oct 1995, <italic>Maxwell 95-1006</italic> (BKF, CMUB, L); <bold>Tak</bold>, Doi Muser, 700 m alt., 27 Feb 1987, <italic>Paisooksantivatana 2029-87</italic> (BK); ibid., Phummipol Dam, Dec 1959, <italic>S.N. 675</italic> (BK); <bold>Sukhothai</bold>, Mueang Kao, 4 Nov 1971, <italic>Maxwell 71-677</italic> (AAU, BK); South-western: <bold>Phetchaburi</bold>, Kaeng Krachan NP, 210 m alt., 12 Dec 2002, <italic>Middleton 1588</italic> (BKF, CMUB, E); <bold>Prachuap Kiri Khan</bold>, Kaeng Krachan NP, 260 m alt., 15 Aug 2002, <italic>Middleton 1078</italic> (AAU, BKF, CMUB, E, L); ibid., Huai Yang, 6 Oct 1980, <italic>Put 3229</italic> (BK, K, KYO); Peninsular: <bold>Surat Thani</bold>, Phanom, Chong Lom, Khao Sok NP, 100–150 m alt., 12 Dec 1979, <italic>Shimizu</italic> et al. <italic>27115</italic> (BKF, KYO-2 sheets, L); <bold>Nakhon Si Thammarat</bold>, Kiriwong, 100 m alt., 28 Apr 1928, <italic>Kerr 15420</italic> (BK, BM, K); ibid., 100–700 m alt., 17 Jan 1966, <italic>Tagawa</italic> et al. <italic>4545</italic> (BKF, KYO-2 sheets, L); ibid., Khao [Kow] Luang, Aug 1868, <italic>Pierre s.n.</italic> (A, NY, P-4 sheets).</p></tp:treatment-sec><tp:treatment-sec sec-type="Preliminary conservation status assessment" id="SECID0EOUBK"><title>Preliminary conservation status assessment.</title><p>This species has an Extent of Occurrence (<abbrev xmlns:xlink="http://www.w3.org/1999/xlink" xlink:title="Extent of Occurrence" id="ABBRID0EUUBK" xlink:type="simple">EOO</abbrev>) of 250,984.816 km<sup>2</sup> and an Area of Occupancy (<abbrev xmlns:xlink="http://www.w3.org/1999/xlink" xlink:title="Area of Occupancy" id="ABBRID0E1UBK" xlink:type="simple">AOO</abbrev>) of 64.000 km<sup>2</sup> and is assessed as Least Concern (<abbrev xmlns:xlink="http://www.w3.org/1999/xlink" xlink:title="Least Concern" id="ABBRID0EAVBK" xlink:type="simple">LC</abbrev>) following <xref ref-type="bibr" rid="B29">IUCN (2022)</xref>.</p></tp:treatment-sec><tp:treatment-sec sec-type="notes" id="SECID0EIVBK"><title>Notes.</title><p><italic>Pierre</italic>’s collection was cited in the protologue of <italic><tp:taxon-name><tp:taxon-name-part taxon-name-part-type="genus" reg="Strobilanthes">S.</tp:taxon-name-part><tp:taxon-name-part taxon-name-part-type="species" reg="pierrei">pierrei</tp:taxon-name-part></tp:taxon-name></italic> (<xref ref-type="bibr" rid="B8">Benoist 1934</xref>). This collection has five duplicates, there are three at P [P00218442, P00719405, P00204977], one at A [A00286777] and one at NY [00278319]. All specimens bear <italic>Benoist</italic>’s handwriting as follows: “<italic><tp:taxon-name><tp:taxon-name-part taxon-name-part-type="genus" reg="Strobilanthes">Strobilanthes</tp:taxon-name-part><tp:taxon-name-part taxon-name-part-type="species" reg="pierrei">pierrei</tp:taxon-name-part></tp:taxon-name></italic> R. Benn.”. However, P00218442 has more leaves and inflorescences; therefore, it is selected as the lectotype. The others are isolectotypes.</p></tp:treatment-sec><tp:treatment-sec><!--Section generated to contain objects referenced in tp:taxon-treatment.--><fig id="F11" position="float" orientation="portrait"><object-id xmlns:xlink="http://www.w3.org/1999/xlink" content-type="doi" xlink:type="simple">10.3897/phytokeys.244.124260.figure11</object-id><object-id xmlns:xlink="http://www.w3.org/1999/xlink" content-type="arpha" xlink:type="simple">B9476F28-2307-5FB9-BEA7-A2D22BB1A7CE</object-id><label>Figure 11.</label><caption><p>Distribution maps of <italic><tp:taxon-name><tp:taxon-name-part taxon-name-part-type="genus" reg="Strobilanthes">Strobilanthes</tp:taxon-name-part></tp:taxon-name></italic> with capitate inflorescence in Thailand <bold>A</bold><italic><tp:taxon-name><tp:taxon-name-part taxon-name-part-type="genus" reg="Strobilanthes">S.</tp:taxon-name-part><tp:taxon-name-part taxon-name-part-type="species" reg="graminea">graminea</tp:taxon-name-part></tp:taxon-name></italic> J.B.Imlay, <italic><tp:taxon-name><tp:taxon-name-part taxon-name-part-type="genus" reg="Strobilanthes">S.</tp:taxon-name-part><tp:taxon-name-part taxon-name-part-type="species" reg="hypomalla">hypomalla</tp:taxon-name-part></tp:taxon-name></italic> Benoist and <italic><tp:taxon-name><tp:taxon-name-part taxon-name-part-type="genus" reg="Strobilanthes">S.</tp:taxon-name-part><tp:taxon-name-part taxon-name-part-type="species" reg="kerrii">kerrii</tp:taxon-name-part></tp:taxon-name></italic> Craib <bold>B</bold><italic><tp:taxon-name><tp:taxon-name-part taxon-name-part-type="genus" reg="Strobilanthes">S.</tp:taxon-name-part><tp:taxon-name-part taxon-name-part-type="species" reg="paniculiformis">paniculiformis</tp:taxon-name-part></tp:taxon-name></italic> J.R.I.Wood, <italic><tp:taxon-name><tp:taxon-name-part taxon-name-part-type="genus" reg="Strobilanthes">S.</tp:taxon-name-part><tp:taxon-name-part taxon-name-part-type="species" reg="paniculata">paniculata</tp:taxon-name-part></tp:taxon-name></italic> (Nees) Miq. and <italic><tp:taxon-name><tp:taxon-name-part taxon-name-part-type="genus" reg="Strobilanthes">S.</tp:taxon-name-part><tp:taxon-name-part taxon-name-part-type="species" reg="phengklaii">phengklaii</tp:taxon-name-part></tp:taxon-name></italic> Kladwong &amp; Chantar. <bold>C</bold><italic><tp:taxon-name><tp:taxon-name-part taxon-name-part-type="genus" reg="Strobilanthes">S.</tp:taxon-name-part><tp:taxon-name-part taxon-name-part-type="species" reg="phyllocephala">phyllocephala</tp:taxon-name-part></tp:taxon-name></italic> J.R.I.Wood &amp; Scotland, <italic><tp:taxon-name><tp:taxon-name-part taxon-name-part-type="genus" reg="Strobilanthes">S.</tp:taxon-name-part><tp:taxon-name-part taxon-name-part-type="species" reg="phyllostachya">phyllostachya</tp:taxon-name-part></tp:taxon-name></italic> Kurz and <italic><tp:taxon-name><tp:taxon-name-part taxon-name-part-type="genus" reg="Strobilanthes">S.</tp:taxon-name-part><tp:taxon-name-part taxon-name-part-type="species" reg="serpens">serpens</tp:taxon-name-part></tp:taxon-name></italic> (Nees) J.R.I.Wood &amp; Scotland <bold>D</bold><italic><tp:taxon-name><tp:taxon-name-part taxon-name-part-type="genus" reg="Strobilanthes">S.</tp:taxon-name-part><tp:taxon-name-part taxon-name-part-type="species" reg="speciosa">speciosa</tp:taxon-name-part></tp:taxon-name></italic> Blume and <italic><tp:taxon-name><tp:taxon-name-part taxon-name-part-type="genus" reg="Strobilanthes">S.</tp:taxon-name-part><tp:taxon-name-part taxon-name-part-type="species" reg="squalens">squalens</tp:taxon-name-part></tp:taxon-name></italic> S.Moore.</p></caption><graphic xmlns:xlink="http://www.w3.org/1999/xlink" xlink:href="phytokeys-244-089_article-124260__-g011.jpg" position="float" orientation="portrait" xlink:type="simple" id="oo_1087737.jpg"><uri content-type="original_file" xlink:type="simple">https://binary.pensoft.net/fig/1087737</uri></graphic></fig></tp:treatment-sec><ref-list><ref id="B6"><mixed-citation xmlns:xlink="http://www.w3.org/1999/xlink" xlink:type="simple"><person-group><name name-style="western"><surname>Bennett</surname><given-names>JR</given-names></name><name name-style="western"><surname>Scotland</surname><given-names>RW</given-names></name></person-group> (<year>2003</year>) <article-title>A revision of <italic><tp:taxon-name><tp:taxon-name-part taxon-name-part-type="genus">Strobilanthes</tp:taxon-name-part></tp:taxon-name></italic> (<tp:taxon-name><tp:taxon-name-part taxon-name-part-type="family">Acanthaceae</tp:taxon-name-part></tp:taxon-name>) in Java.</article-title><source>Kew Bulletin</source><volume>58</volume>(<issue>1</issue>): <fpage>1</fpage>–<lpage>82</lpage>. <ext-link xlink:href="10.2307/4119356" ext-link-type="doi" xlink:type="simple">https://doi.org/10.2307/4119356</ext-link></mixed-citation></ref><ref id="B29"><mixed-citation xmlns:xlink="http://www.w3.org/1999/xlink" xlink:type="simple">IUCN (<year>2022</year>) Guidelines for Using the IUCN Red List Categories and Criteria. Version 15.1. Prepared by the Standards and Petitions Committee. <ext-link xlink:href="https://www.iucnredlist.org/documents/RedListGuidelines.pdf" ext-link-type="uri" xlink:type="simple">https://www.iucnredlist.org/documents/RedListGuidelines.pdf</ext-link> [Accessed 01.11.2023]</mixed-citation></ref><ref id="B8"><mixed-citation xmlns:xlink="http://www.w3.org/1999/xlink" xlink:type="simple"><person-group><name name-style="western"><surname>Benoist</surname><given-names>R</given-names></name></person-group> (<year>1934</year>) <article-title>Nouvelles espèces du genre <italic><tp:taxon-name><tp:taxon-name-part taxon-name-part-type="genus">Strobilanthes</tp:taxon-name-part></tp:taxon-name></italic>.</article-title><source>Bulletin de la Société Botanique de France</source><volume>80</volume>: <fpage>730</fpage>–<lpage>732</lpage>. <ext-link xlink:href="10.1080/00378941.1933.10833895" ext-link-type="doi" xlink:type="simple">https://doi.org/10.1080/00378941.1933.10833895</ext-link></mixed-citation></ref></ref-list></tp:taxon-treatment>
